# Supplementary material for: ZBTB38 suppresses prostate cancer cell proliferation and migration via directly promoting DKK1 expression
Source: Cell Death Dis. 2021 Oct 25;12(11):998. doi: 10.1038/s41419-021-04278-3 (PMC8546125; doi:10.1038/s41419-021-04278-3)
Supplement: Supplementary file 4 — Supplementary Table s1 [file 41419_2021_4278_MOESM4_ESM.xlsx]

## Sheet: s1
gene_name	description	length	log2fc	pvalue
Z82217.1	novel transcript	8149	2.19764	0.0265084
TCAF2	TRPM8 channel associated factor 2 [Source:HGNC Symbol;Acc:HGNC:26878]	5516	-1.09912	0.00064403
AC139795.3	novel transcript	541	-2.97229	0.0142817
TNFAIP2	TNF alpha induced protein 2 [Source:HGNC Symbol;Acc:HGNC:11895]	4731	-1.68849	3.05816e-05
ADGRF4	adhesion G protein-coupled receptor F4 [Source:HGNC Symbol;Acc:HGNC:19011]	3075	-1.09782	0.0300857
GALNT8	polypeptide N-acetylgalactosaminyltransferase 8 [Source:HGNC Symbol;Acc:HGNC:4130]	2321	4.16358	0.00312881
GTF2A1L	general transcription factor IIA subunit 1 like [Source:HGNC Symbol;Acc:HGNC:30727]	1618	1.34849	0.00859799
LINC01783	long intergenic non-protein coding RNA 1783 [Source:HGNC Symbol;Acc:HGNC:52573]	1548	1.62877	0.00237349
AC083880.1	novel transcript, antisense to LUC7L2	535	-2.4251	0.00118556
AC067852.1	novel transcript	594	1.86551	0.0395688
AC009227.1	novel transcript	2362	-3.29421	0.0423274
PIGBOS1	PIGB opposite strand 1 [Source:HGNC Symbol;Acc:HGNC:50696]	944	1.26503	6.12975e-05
LGR4-AS1	LGR4 antisense RNA 1 [Source:HGNC Symbol;Acc:HGNC:40629]	1350	-3.29421	0.0423274
AC239868.1	novel transcript, antisense HIST2H4A	1234	-1.29125	2.89977e-08
MYPN	myopalladin [Source:HGNC Symbol;Acc:HGNC:23246]	5762	2.02771	0.0468417
PCNPP1	PEST containing nuclear protein pseudogene 1 [Source:HGNC Symbol;Acc:HGNC:32440]	511	2.83507	0.0238051
PROK1	prokineticin 1 [Source:HGNC Symbol;Acc:HGNC:18454]	1393	2.61268	0.0450472
SLC25A18	solute carrier family 25 member 18 [Source:HGNC Symbol;Acc:HGNC:10988]	2057	1.19764	0.0420054
TRIM17	tripartite motif containing 17 [Source:HGNC Symbol;Acc:HGNC:13430]	2064	-1.35931	1.55847e-05
AL035252.5	novel transcript	1670	1.46323	0.00709182
OTOF	otoferlin [Source:HGNC Symbol;Acc:HGNC:8515]	7214	3.02771	0.0125677
SERPINH1P1	serpin family H member 1 pseudogene 1 [Source:HGNC Symbol;Acc:HGNC:19917]	1249	-1.97409	0.000799856
AC010624.5	novel transcript	917	4.48715	0.000756959
STX11	syntaxin 11 [Source:HGNC Symbol;Acc:HGNC:11429]	5504	1.25617	2.65547e-06
LILRB5	leukocyte immunoglobulin like receptor B5 [Source:HGNC Symbol;Acc:HGNC:6609]	3221	2.85163	0.0232947
AL137802.3	novel transcript	1558	1.00897	0.0167256
AC005837.4	novel transcript, antisense to MXRA7	286	1.96512	0.000719396
RASA4B	RAS p21 protein activator 4B [Source:HGNC Symbol;Acc:HGNC:35202]	6095	2.52264	1.12172e-10
AC019294.2	novel transcript	3470	1.34964	0.018637
LINC02821	long intergenic non-protein coding RNA 2821 [Source:HGNC Symbol;Acc:HGNC:54352]	578	4.76107	0.000178675
SLCO2A1	solute carrier organic anion transporter family member 2A1 [Source:HGNC Symbol;Acc:HGNC:10955]	4067	-1.24792	2.56015e-06
KC6	keratoconus gene 6 [Source:NCBI gene (formerly Entrezgene);Acc:641516]	2311	-1.3646	0.000660646
BX284668.2	novel transcript	2520	1.086	0.0245157
AC147067.1	novel transcript	579	3.61268	0.0197852
RNASE1	ribonuclease A family member 1, pancreatic [Source:HGNC Symbol;Acc:HGNC:10044]	896	-3.77964	0.0112804
INPP5D	inositol polyphosphate-5-phosphatase D [Source:HGNC Symbol;Acc:HGNC:6079]	4902	1.157	0.0058037
AL390026.1	ribosomal protein L29 (RPL29) pseudogene	457	2.61268	0.0450472
AC009133.1	novel transcript, antisense to C16orf53 and MVP	2449	-1.08078	2.76813e-08
AC011558.1	TEC	338	2.89255	0.00978932
AC137834.1	novel protein	2107	4.5412	0.000580147
UPF3AP3	UPF3A pseudogene 3 [Source:HGNC Symbol;Acc:HGNC:38395]	769	2.61268	0.0450472
FAM87B	family with sequence similarity 87 member B [Source:HGNC Symbol;Acc:HGNC:32236]	1947	-3.94314	0.00653867
H3C12	H3 clustered histone 12 [Source:HGNC Symbol;Acc:HGNC:4774]	512	3.34964	0.00350515
FLACC1	flagellum associated containing coiled-coil domains 1 [Source:HGNC Symbol;Acc:HGNC:14439]	2013	1.61268	0.0108298
AC090229.1	novel transcript	1609	2.76468	0.000162331
LINC02315	long intergenic non-protein coding RNA 2315 [Source:HGNC Symbol;Acc:HGNC:53234]	696	-1.82163	0.0121065
NACA2	nascent polypeptide associated complex subunit alpha 2 [Source:HGNC Symbol;Acc:HGNC:23290]	799	3.34964	0.0389753
AC010531.1	novel protein	953	1.31835	0.013621
AC105052.2	ribosomal protein L7a (RPL7A) pseudogene	794	1.07534	0.0442759
LINC02525	long intergenic non-protein coding RNA 2525 [Source:HGNC Symbol;Acc:HGNC:53545]	1651	-1.65036	0.0155548
AC020907.1	novel transcript	1429	1.54229	0.00931515
DERPC	DERPC proline and glycine rich nuclear protein [Source:HGNC Symbol;Acc:HGNC:54084]	2761	1.70639	2.25504e-13
RSPH10B	radial spoke head 10 homolog B [Source:HGNC Symbol;Acc:HGNC:27362]	3106	3.27297	0.00264969
RAB4B-EGLN2	RAB4B-EGLN2 readthrough (NMD candidate) [Source:HGNC Symbol;Acc:HGNC:44465]	2774	-2.27872	2.29085e-06
AC048341.2	novel transcript	491	-1.38732	0.0026116
PSCA	prostate stem cell antigen [Source:HGNC Symbol;Acc:HGNC:9500]	982	1.83507	0.0138751
THBS1	thrombospondin 1 [Source:HGNC Symbol;Acc:HGNC:11785]	7789	-1.16932	6.30821e-06
CSF3R	colony stimulating factor 3 receptor [Source:HGNC Symbol;Acc:HGNC:2439]	3454	-2.55725	0.0497981
CLDND2	claudin domain containing 2 [Source:HGNC Symbol;Acc:HGNC:28511]	974	-2.55725	0.00553284
AC069257.3	novel protein	708	4.04742	0.00487599
C8orf49	chromosome 8 open reading frame 49 [Source:HGNC Symbol;Acc:HGNC:32200]	1968	-3.22021	8.89975e-05
AL031280.1	novel transcript	2224	2.61268	0.0450472
SZT2-AS1	SZT2 antisense RNA 1 [Source:HGNC Symbol;Acc:HGNC:41225]	699	-3.5476	0.0223366
GOLGA8J	golgin A8 family member J [Source:HGNC Symbol;Acc:HGNC:38650]	1899	2.52257	0.00286393
AC092053.4	novel transcript	1251	-2.55725	0.0497981
SCARNA9	small Cajal body-specific RNA 9 [Source:HGNC Symbol;Acc:HGNC:32566]	353	2.19764	0.0265084
DDO	D-aspartate oxidase [Source:HGNC Symbol;Acc:HGNC:2727]	2130	2.61268	0.0450472
AC104938.1	novel transcript, antisense to MYO9A	630	-3.46798	0.0276144
AL589182.3	novel pseudogene	2144	3.1121	4.41568e-13
VXN	vexin [Source:HGNC Symbol;Acc:HGNC:28498]	3155	2.13347	0.00454138
AC146944.1	glucuronidase, beta (GUSB) pseudogene	418	4.49107	0.000742684
NPM2	nucleophosmin/nucleoplasmin 2 [Source:HGNC Symbol;Acc:HGNC:7930]	1100	2.34964	0.0148732
AC015563.2	novel transcript, antisense to FAM59A	772	-5.79502	3.61099e-08
AP000879.1	novel transcript	976	-5.81527	2.89663e-08
PCDHGB6	protocadherin gamma subfamily B, 6 [Source:HGNC Symbol;Acc:HGNC:8713]	4599	-4.95961	4.51707e-05
RPL7P9	ribosomal protein L7 pseudogene 9 [Source:HGNC Symbol;Acc:HGNC:37028]	747	-1.70395	0.0185634
TMEM179	transmembrane protein 179 [Source:HGNC Symbol;Acc:HGNC:20137]	3348	-2.38732	1.32647e-05
AC004233.2	novel transcript	1269	1.17972	0.00274229
KRTAP5-AS1	KRTAP5-1/KRTAP5-2 antisense RNA 1 [Source:HGNC Symbol;Acc:HGNC:27877]	2265	4.06158	0.00462716
AC084337.1	voltage-dependent anion channel 1(VDAC1) pseudogene	686	-5.23072	0.000130126
CNTN2	contactin 2 [Source:HGNC Symbol;Acc:HGNC:2172]	4146	3.07572	0.0031948
LINC02822	long intergenic non-protein coding RNA 2822 [Source:HGNC Symbol;Acc:HGNC:54353]	5232	1.3937	0.00542684
BIRC3	baculoviral IAP repeat containing 3 [Source:HGNC Symbol;Acc:HGNC:591]	4846	1.12725	0.0123764
RNF224	ring finger protein 224 [Source:HGNC Symbol;Acc:HGNC:41912]	1569	1.90218	0.0254431
AL049796.1	novel transcript	1766	-1.02673	0.0293883
AC005077.2	pseudogene similar to part of RAB guanine nucleotide exchange factor (GEF) 1 RABGEF1	690	3.61268	0.0197852
FBXL13	F-box and leucine rich repeat protein 13 [Source:HGNC Symbol;Acc:HGNC:21658]	2577	1.31722	0.0154422
AC012651.1	novel transcript	3501	1.17148	0.0318463
RSPH9	radial spoke head component 9 [Source:HGNC Symbol;Acc:HGNC:21057]	2586	-1.72478	0.00357566
Z97634.1	ribosomal protein L23a (RPL23A) pseudogene	1715	1.54935	0.0288196
DNAH12	dynein axonemal heavy chain 12 [Source:HGNC Symbol;Acc:HGNC:2943]	12146	2.19764	0.0265084
HEATR4	HEAT repeat containing 4 [Source:HGNC Symbol;Acc:HGNC:16761]	3551	3.34964	0.0389753
TGM7	transglutaminase 7 [Source:HGNC Symbol;Acc:HGNC:30790]	2322	3.34964	0.0389753
AL157700.1	novel transcript	1432	3.19764	0.006635
MMAA	metabolism of cobalamin associated A [Source:HGNC Symbol;Acc:HGNC:18871]	1437	-1.17538	3.26436e-06
LINC02105	long intergenic non-protein coding RNA 2105 [Source:HGNC Symbol;Acc:HGNC:52960]	1869	3.61268	0.0197852
AL356737.1	TEC	234	3.38667	0.0356667
LINC01842	long intergenic non-protein coding RNA 1842 [Source:HGNC Symbol;Acc:HGNC:52656]	768	-2.55725	0.0497981
AC108057.1	novel transcript	1027	3.34964	0.0389753
AC106886.2	novel transcript	883	-1.09037	0.0423883
LAMA2	laminin subunit alpha 2 [Source:HGNC Symbol;Acc:HGNC:6482]	9696	-1.25769	0.00206316
AL645939.2	HLA complex group 4 pseudogene 11	991	2.11223	0.000257799
CTBP2P10	CTBP2 pseudogene 10 [Source:HGNC Symbol;Acc:HGNC:54512]	1185	1.85368	0.00345727
AL691432.4	novel transcript	1830	-1.00791	0.00820292
ZRSR2P1	ZRSR2 pseudogene 1 [Source:HGNC Symbol;Acc:HGNC:12456]	1470	5.11603	1.85015e-05
HMCN2	hemicentin 2 [Source:HGNC Symbol;Acc:HGNC:21293]	15610	-1.47479	0.0216071
AC104758.2	golgin A6 family, member A (GOLGA6A) pseudogene	2129	1.83507	0.0331025
LINC01639	long intergenic non-protein coding RNA 1639 [Source:HGNC Symbol;Acc:HGNC:52426]	951	-3.55725	0.0217536
IMPDH1P10	inosine monophosphate dehydrogenase 1 pseudogene 10 [Source:HGNC Symbol;Acc:HGNC:33965]	1542	-5.09164	1.82881e-05
ADCY10	adenylate cyclase 10 [Source:HGNC Symbol;Acc:HGNC:21285]	5342	1.34964	0.00852808
LINC02301	long intergenic non-protein coding RNA 2301 [Source:HGNC Symbol;Acc:HGNC:53220]	1692	1.30427	0.0426523
NPPB	natriuretic peptide B [Source:HGNC Symbol;Acc:HGNC:7940]	708	-3.55725	0.0217536
GLRA4	glycine receptor alpha 4 (pseudogene) [Source:HGNC Symbol;Acc:HGNC:31715]	1675	1.17972	0.034179
AL512662.1	novel transcript	2251	2.35139	0.0267995
LINC01670	long intergenic non-protein coding RNA 1670 [Source:HGNC Symbol;Acc:HGNC:52458]	977	-6.03798	9.63802e-19
AC004241.1	novel transcript, antisense to ENDOU and RAPGEF3	3299	-1.40809	0.0253704
LINC01144	long intergenic non-protein coding RNA 1144 [Source:HGNC Symbol;Acc:HGNC:49460]	1710	-2.09567	2.81217e-08
RNF217-AS1	RNF217 antisense RNA 1 (head to head) [Source:HGNC Symbol;Acc:HGNC:50866]	4507	-1.66801	0.00189535
TTR	transthyretin [Source:HGNC Symbol;Acc:HGNC:12405]	825	-5.49585	7.02944e-07
AL390955.2	novel transcript	514	-2.08776	0.0105513
PLAAT1	phospholipase A and acyltransferase 1 [Source:HGNC Symbol;Acc:HGNC:14922]	1062	-1.34425	0.000569577
CERNA2	competing endogenous lncRNA 2 for microRNA let-7b [Source:HGNC Symbol;Acc:HGNC:51354]	1874	-1.77655	0.0035202
GPR34	G protein-coupled receptor 34 [Source:HGNC Symbol;Acc:HGNC:4490]	1926	2.61268	0.0450472
AL049629.1	novel transcript	648	3.34964	0.0389753
ELF3	E74 like ETS transcription factor 3 [Source:HGNC Symbol;Acc:HGNC:3318]	3104	2.48715	0.00828712
DUOX2	dual oxidase 2 [Source:HGNC Symbol;Acc:HGNC:13273]	6361	-1.52868	0.0474825
AL354714.1	antisense to ITLN2	2136	-1.23067	0.0335194
AC000032.1	novel transcript, antisense to GSTM1	491	4.09122	0.00414043
AC005586.2	novel transcript, overlapping LRRC61	1293	-2.77964	0.0266866
AL445309.1	novel transcript, antisense to SLC22A23	1989	1.16522	0.0278391
KCNB1	potassium voltage-gated channel subfamily B member 1 [Source:HGNC Symbol;Acc:HGNC:6231]	11871	1.2365	0.00517278
AC131097.3	novel transcript	571	2.83507	0.0238051
AC084337.2	novel transcript	595	-5.23532	6.27789e-06
AC124798.1	antisense to KCNJ11 and overlapping to a novel gene	2883	-1.19231	0.0116764
LRRC66	leucine rich repeat containing 66 [Source:HGNC Symbol;Acc:HGNC:34299]	3327	1.83507	0.000502078
RDH10-AS1	RDH10 antisense RNA 1 [Source:HGNC Symbol;Acc:HGNC:51658]	3261	-1.3646	0.0160407
AC116362.1	novel transcript	1670	-3.55725	0.0217536
SYT12	synaptotagmin 12 [Source:HGNC Symbol;Acc:HGNC:18381]	3722	-1.24153	0.00176509
WAS	WASP actin nucleation promoting factor [Source:HGNC Symbol;Acc:HGNC:12731]	1829	-1.07182	0.0173955
PTGDR2	prostaglandin D2 receptor 2 [Source:HGNC Symbol;Acc:HGNC:4502]	2881	3.11518	0.000226915
AC009244.1	cell division cycle 26 homolog (S. cerevisiae) (CDC26) pseudogene	258	-4.1833	0.00263232
AC020663.3	novel transcript, sense intronic to GLYR1	1091	3.48715	0.00185378
AC091849.2	novel transcript	692	3.34964	0.0389753
DHRS2	dehydrogenase/reductase 2 [Source:HGNC Symbol;Acc:HGNC:18349]	1678	-1.05321	0.00150122
CRTAC1	cartilage acidic protein 1 [Source:HGNC Symbol;Acc:HGNC:14882]	2683	1.23717	0.00277983
AC091390.4	uncharacterized LOC100289561 [Source:NCBI gene (formerly Entrezgene);Acc:100289561]	602	5.29899	4.68831e-06
AL121749.2	novel transcript, antisense to FZD8	1350	-3.59756	0.0194439
SP110	SP110 nuclear body protein [Source:HGNC Symbol;Acc:HGNC:5401]	6192	2.37566	3.1835e-08
PXDNL	peroxidasin like [Source:HGNC Symbol;Acc:HGNC:26359]	4807	2.61268	0.0450472
HSPE1-MOB4	HSPE1-MOB4 readthrough [Source:HGNC Symbol;Acc:HGNC:49184]	890	1.63857	0.000111192
AC135782.3	novel transcript, antisense to ACSF3	2105	2.11835	0.00281789
KLHL31	kelch like family member 31 [Source:HGNC Symbol;Acc:HGNC:21353]	1905	-1.19468	0.000911634
HSP90AA2P	heat shock protein 90 alpha family class A member 2, pseudogene [Source:HGNC Symbol;Acc:HGNC:5256]	2196	1.23587	0.000121516
AC026412.3	novel transcript	1661	1.57791	0.000153357
AC027601.3	novel transcript, antisense to SLC38A10	610	1.08253	0.00207391
AC021236.1	novel transcript, antisense to PRKDC	1702	3.34964	0.0389753
AL161891.1	novel transcript, sense intronic to RFC3	4636	-1.03147	3.38028e-06
BSN-DT	BSN divergent transcript [Source:HGNC Symbol;Acc:HGNC:42445]	2842	-1.26019	0.0204695
HP	haptoglobin [Source:HGNC Symbol;Acc:HGNC:5141]	1482	2.61268	0.0450472
AL355304.1	novel transcript	2873	-3.50923	0.000779795
CDH17	cadherin 17 [Source:HGNC Symbol;Acc:HGNC:1756]	2625	-4.55725	0.000472437
AL390961.3	TEC	2535	-2.55725	0.00553284
HOXB-AS1	HOXB cluster antisense RNA 1 [Source:HGNC Symbol;Acc:HGNC:43744]	806	1.18489	0.0436555
UTY	ubiquitously transcribed tetratricopeptide repeat containing, Y-linked [Source:HGNC Symbol;Acc:HGNC:12638]	6817	-3.29421	0.0423274
HERC2P7	hect domain and RLD 2 pseudogene 7 [Source:NCBI gene (formerly Entrezgene);Acc:100132101]	1856	-2.01793	0.000191372
AL391987.4	novel transcript	439	2.34964	0.0148732
CNOT6LP1	CNOT6L pseudogene 1 [Source:HGNC Symbol;Acc:HGNC:32355]	1462	-1.32349	0.0204026
RPL31P11	ribosomal protein L31 pseudogene 11 [Source:HGNC Symbol;Acc:HGNC:35849]	1558	-3.29421	0.00408841
KANSL1L-AS1	KANSL1L antisense RNA 1 [Source:HGNC Symbol;Acc:HGNC:41139]	2199	1.47517	0.00205814
AC109782.1	novel transcript	2646	-1.54479	0.00455535
AC010323.1	novel transcript	580	-2.44954	4.27097e-77
SFT2D3	SFT2 domain containing 3 [Source:HGNC Symbol;Acc:HGNC:28767]	3746	-6.04568	1.94523e-09
AC009139.2	novel transcript, antisense to MON1B & SYCE1L	566	4.15204	0.00327449
TRIM55	tripartite motif containing 55 [Source:HGNC Symbol;Acc:HGNC:14215]	2679	-1.63525	0.00881946
METTL11B	methyltransferase like 11B [Source:HGNC Symbol;Acc:HGNC:31932]	2110	-1.19468	0.0299209
RBMS3-AS3	RBMS3 antisense RNA 3 [Source:HGNC Symbol;Acc:HGNC:39989]	4161	2.61268	0.0450472
AC096636.1	novel transcript	3618	3.83507	0.010139
PLEK	pleckstrin [Source:HGNC Symbol;Acc:HGNC:9070]	2760	3.72815	9.24848e-07
LINC02837	long intergenic non-protein coding RNA 2837 [Source:HGNC Symbol;Acc:HGNC:54371]	2190	-3.55965	0.0216103
SIGLEC10-AS1	SIGLEC10 antisense RNA 1 [Source:HGNC Symbol;Acc:HGNC:40719]	729	-1.70925	0.0499163
AL450405.1	ribosomal protein L29 (RPL29) pseudogene	474	-5.18952	8.91706e-06
LINC01297	long intergenic non-protein coding RNA 1297 [Source:HGNC Symbol;Acc:HGNC:50443]	4222	-1.35689	0.00750831
FOSL1	FOS like 1, AP-1 transcription factor subunit [Source:HGNC Symbol;Acc:HGNC:13718]	1702	1.31932	1.51944e-19
AC010680.4	novel transcript	543	-2.85022	0.000908131
DNAJB13	DnaJ heat shock protein family (Hsp40) member B13 [Source:HGNC Symbol;Acc:HGNC:30718]	1162	3.30123	0.00432629
AC007682.1	novel transcript, antisense to NRXN1	1852	-3.55965	0.0216103
AMN	amnion associated transmembrane protein [Source:HGNC Symbol;Acc:HGNC:14604]	1550	-4.49585	0.000644137
FMOD	fibromodulin [Source:HGNC Symbol;Acc:HGNC:3774]	2943	-3.55725	0.0217536
AC244517.5	novel transcript, antisense to PCDHB1 and PCDHB2	1980	4.17265	0.00186675
AF064858.1	novel transcript	5629	2.61268	0.0450472
AC103591.4	novel transcript	1795	1.31722	0.0154422
LINC02649	long intergenic non-protein coding RNA 2649 [Source:HGNC Symbol;Acc:HGNC:54134]	3086	-3.97229	0.00589721
IL13RA2	interleukin 13 receptor subunit alpha 2 [Source:HGNC Symbol;Acc:HGNC:5975]	1338	-3.77964	0.0112804
SVOP	SV2 related protein [Source:HGNC Symbol;Acc:HGNC:25417]	6641	4.58411	0.0413165
AC093157.2	novel transcript	671	2.19764	0.0265084
AL049555.1	novel transcript, overlapping to FAM83B	1933	-1.23771	0.0451921
AC009318.1	novel transcript, antisense to FAR2	4676	1.02471	0.0384002
EFCAB6	EF-hand calcium binding domain 6 [Source:HGNC Symbol;Acc:HGNC:24204]	4863	1.25478	4.50749e-07
C1orf100	chromosome 1 open reading frame 100 [Source:HGNC Symbol;Acc:HGNC:30435]	1151	2.83507	0.0238051
AL645728.1	novel transcript	2101	1.02565	0.00613292
AP001505.1	novel transcript	443	-1.08271	1.98078e-05
RPL18AP3	ribosomal protein L18a pseudogene 3 [Source:HGNC Symbol;Acc:HGNC:31387]	528	1.17099	1.23204e-07
AC105052.4	novel transcript, sense overlapping POLR2J2, UPK3BL and RASA4	1130	-4.07494	0.00403645
AC022167.2	novel transcript, antisense to CARHSP1	2288	-2.55725	0.0497981
SPATA3-AS1	SPATA3 antisense RNA 1 (head to head) [Source:HGNC Symbol;Acc:HGNC:28013]	3508	1.14801	0.00105018
SLC9A4	solute carrier family 9 member A4 [Source:HGNC Symbol;Acc:HGNC:11077]	4215	2.37714	0.00282371
MYOM1	myomesin 1 [Source:HGNC Symbol;Acc:HGNC:7613]	5707	-1.69475	0.000399484
FOLH1	folate hydrolase 1 [Source:HGNC Symbol;Acc:HGNC:3788]	4110	-2.97229	0.0142817
CXCR6	C-X-C motif chemokine receptor 6 [Source:HGNC Symbol;Acc:HGNC:16647]	1968	-1.33486	0.0283769
MGAM	maltase-glucoamylase [Source:HGNC Symbol;Acc:HGNC:7043]	9172	2.30073	4.20966e-05
AC104564.3	novel transcript	465	3.61268	0.0197852
APOA2	apolipoprotein A2 [Source:HGNC Symbol;Acc:HGNC:601]	530	-3.67273	0.000630415
RAB41	RAB41, member RAS oncogene family [Source:HGNC Symbol;Acc:HGNC:18293]	1074	-2.55725	0.0497981
BMS1P4	BMS1 pseudogene 4 [Source:HGNC Symbol;Acc:HGNC:23652]	1716	2.17161	2.1479e-05
AHCTF1P1	AT-hook containing transcription factor 1 pseudogene 1 [Source:HGNC Symbol;Acc:HGNC:24620]	6821	1.3952	0.0358993
SLC22A31	solute carrier family 22 member 31 [Source:HGNC Symbol;Acc:HGNC:27091]	1860	-1.31332	0.00165921
AL022345.4	novel transcript	790	2.83507	0.0238051
BEND3P3	BEN domain containing 3 pseudogene 3 [Source:HGNC Symbol;Acc:HGNC:45016]	2440	-2.01208	0.00013056
ARRDC4	arrestin domain containing 4 [Source:HGNC Symbol;Acc:HGNC:28087]	4062	-1.08079	1.87576e-83
ERLEC1P1	endoplasmic reticulum lectin 1 pseudogene 1 [Source:HGNC Symbol;Acc:HGNC:38012]	578	-2.55115	0.0026159
HUS1B	HUS1 checkpoint clamp component B [Source:HGNC Symbol;Acc:HGNC:16485]	1025	1.29075	0.0127711
F2RL2	coagulation factor II thrombin receptor like 2 [Source:HGNC Symbol;Acc:HGNC:3539]	3398	-3.87918	0.000182692
AP003733.3	TEC	1697	-2.19468	0.00617308
FLJ13224	uncharacterized LOC79857 [Source:NCBI gene (formerly Entrezgene);Acc:79857]	1514	-3.55725	0.0217536
C1QTNF3-AMACR	C1QTNF3-AMACR readthrough (NMD candidate) [Source:HGNC Symbol;Acc:HGNC:49198]	3424	-5.07662	2.03438e-05
AC012409.5	TEC	3424	3.34964	0.0389753
DNAH10	dynein axonemal heavy chain 10 [Source:HGNC Symbol;Acc:HGNC:2941]	14039	1.20476	0.00201308
AKR7A2P1	aldo-keto reductase family 7 member A2 pseudogene 1 [Source:HGNC Symbol;Acc:HGNC:24062]	915	-1.84676	0.0300452
RYKP1	RYK pseudogene 1 [Source:HGNC Symbol;Acc:HGNC:10482]	1738	-3.29421	0.0423274
ITGAM	integrin subunit alpha M [Source:HGNC Symbol;Acc:HGNC:6149]	4745	2.25011	0.00499115
OR11M1P	olfactory receptor family 11 subfamily M member 1 pseudogene [Source:HGNC Symbol;Acc:HGNC:15333]	958	3.34964	0.0389753
MTND4P26	MT-ND4 pseudogene 26 [Source:HGNC Symbol;Acc:HGNC:42213]	1359	2.02771	0.0468417
AL589182.2	translocase of outer mitochondrial membrane 40 homolog (yeast) (TOMM40) pseudogene	1049	1.35156	0.00685202
NPM1P46	nucleophosmin 1 pseudogene 46 [Source:HGNC Symbol;Acc:HGNC:45225]	865	-1.99731	8.39339e-05
ZNF101P2	zinc finger protein 101 pseudogene 2 [Source:HGNC Symbol;Acc:HGNC:44942]	1229	-3.29421	0.0423274
AC106820.2	novel transcript, antisense to C16orf59	3264	-3.43172	0.00218958
THEM5	thioesterase superfamily member 5 [Source:HGNC Symbol;Acc:HGNC:26755]	1161	-3.29421	0.0423274
CEMP1	cementum protein 1 [Source:HGNC Symbol;Acc:HGNC:32553]	1374	-1.20178	0.00170277
IDUA	alpha-L-iduronidase [Source:HGNC Symbol;Acc:HGNC:5391]	2174	-1.15375	0.000111588
TRIM34	tripartite motif containing 34 [Source:HGNC Symbol;Acc:HGNC:10063]	2493	-1.55725	0.0445328
DNAJC15	DnaJ heat shock protein family (Hsp40) member C15 [Source:HGNC Symbol;Acc:HGNC:20325]	7459	2.61268	0.0450472
AC012531.2	novel transcript	1389	-2.4866	5.68042e-08
ITGAL	integrin subunit alpha L [Source:HGNC Symbol;Acc:HGNC:6148]	5129	-1.55725	0.0445328
C1orf167	chromosome 1 open reading frame 167 [Source:HGNC Symbol;Acc:HGNC:25262]	4545	1.33719	0.00927259
PROKR1	prokineticin receptor 1 [Source:HGNC Symbol;Acc:HGNC:4524]	4287	3.60303	0.0203253
AL512791.1	novel transcript, antisense to CALM1	300	3.61268	0.0197852
CCDC87	coiled-coil domain containing 87 [Source:HGNC Symbol;Acc:HGNC:25579]	2888	-1.25239	0.0426173
DPPA2	developmental pluripotency associated 2 [Source:HGNC Symbol;Acc:HGNC:19197]	1383	-3.77964	0.0112804
USP50	ubiquitin specific peptidase 50 [Source:HGNC Symbol;Acc:HGNC:20079]	1419	2.17094	0.0268228
SP5	Sp5 transcription factor [Source:HGNC Symbol;Acc:HGNC:14529]	2047	-2.05975	0.00374244
AC099811.1	novel transcript, sense intronic to STAT5B	1496	-2.55725	0.0497981
AC116535.1	novel transcript, antisense to ZBED5	2428	-1.09258	0.0307283
AC004923.1	RNA binding protein, fox-1 homolog (C. elegans) 1 (RBFOX1) pseudogene	776	-2.36185	0.00241607
LINC01771	long intergenic non-protein coding RNA 1771 [Source:HGNC Symbol;Acc:HGNC:52561]	567	3.61268	0.0197852
AC009996.1	novel transcript	653	2.19764	0.0265084
SERPINA5	serpin family A member 5 [Source:HGNC Symbol;Acc:HGNC:8723]	2071	-1.67273	0.0276908
CAPN12	calpain 12 [Source:HGNC Symbol;Acc:HGNC:13249]	3129	-1.04789	0.0104954
BASP1-AS1	BASP1 antisense RNA 1 [Source:HGNC Symbol;Acc:HGNC:26609]	2941	-3.29421	0.00408841
AZU1	azurocidin 1 [Source:HGNC Symbol;Acc:HGNC:913]	907	-3.77964	0.0112804
AP003721.1	novel transcript	2572	1.34964	0.041599
AL137058.1	transmembrane phosphatase with tensin homology (TPTE) pseudogene	1794	2.02771	0.0468417
SLX1B	SLX1 homolog B, structure-specific endonuclease subunit [Source:HGNC Symbol;Acc:HGNC:28748]	1165	-2.44398	1.37604e-09
ECSCR	endothelial cell surface expressed chemotaxis and apoptosis regulator [Source:HGNC Symbol;Acc:HGNC:35454]	1031	-3.29421	0.0423274
AGAP6	ArfGAP with GTPase domain, ankyrin repeat and PH domain 6 [Source:HGNC Symbol;Acc:HGNC:23466]	2061	1.86352	1.38655e-28
AC115223.1	ribosomal protein L6 (RPL6) pseudogene	870	-2.96088	0.000171359
AC098656.1	novel transcript	968	-2.55725	0.0497981
SERPINA1	serpin family A member 1 [Source:HGNC Symbol;Acc:HGNC:8941]	1628	-3.14221	0.000161607
FER1L5	fer-1 like family member 5 [Source:HGNC Symbol;Acc:HGNC:19044]	6294	3.02771	0.0125677
IRAG1-AS1	IRAG1 antisense RNA 1 [Source:HGNC Symbol;Acc:HGNC:43434]	836	-2.55725	0.0497981
DRD5	dopamine receptor D5 [Source:HGNC Symbol;Acc:HGNC:3026]	2376	-3.77964	0.0112804
H3C7	H3 clustered histone 7 [Source:HGNC Symbol;Acc:HGNC:4773]	494	3.34964	0.0389753
TGFBI	transforming growth factor beta induced [Source:HGNC Symbol;Acc:HGNC:11771]	2712	-1.63525	3.93643e-15
AC134878.2	MAFF interacting protein (pseudogene)	1268	-2.02366	0.0453394
PTPRO	protein tyrosine phosphatase receptor type O [Source:HGNC Symbol;Acc:HGNC:9678]	6403	1.51314	0.0319343
AC009220.3	FCF1 small subunit (SSU) processome component homolog (S. cerevisiae), pseudogene	586	1.90218	0.0254431
RSPH4A	radial spoke head component 4A [Source:HGNC Symbol;Acc:HGNC:21558]	2840	2.53021	9.45346e-09
AC006213.2	novel transcript	2193	-1.74112	4.43482e-06
KIAA0319	KIAA0319 [Source:HGNC Symbol;Acc:HGNC:21580]	6838	2.02771	8.80152e-06
H4C1	H4 clustered histone 1 [Source:HGNC Symbol;Acc:HGNC:4781]	402	-3.55725	0.0217536
AMY2B	amylase alpha 2B [Source:HGNC Symbol;Acc:HGNC:478]	1736	-2.62873	4.77534e-06
AP005205.2	novel transcript, antisense to ARHGAP28.	491	-2.77964	0.0266866
AC233723.2	TEC	2106	-1.16493	0.00861714
AC005532.1	novel transcript	2519	4.02771	0.00524055
FAR2P3	fatty acyl-CoA reductase 2 pseudogene 3 [Source:HGNC Symbol;Acc:HGNC:49285]	2692	-3.55725	0.0217536
DOCK10	dedicator of cytokinesis 10 [Source:HGNC Symbol;Acc:HGNC:23479]	7276	2.02771	0.0468417
AP001053.1	novel transcript, sense intronic to C21orf33and PDXKand MX2	757	2.48715	0.00828712
CD1D	CD1d molecule [Source:HGNC Symbol;Acc:HGNC:1637]	3784	-4.29421	0.00164751
H4C8	H4 clustered histone 8 [Source:HGNC Symbol;Acc:HGNC:4788]	397	1.07211	0.0117709
AC125807.2	novel transcript	3514	-4.78684	0.000132873
HERC2P5	hect domain and RLD 2 pseudogene 5 [Source:HGNC Symbol;Acc:HGNC:4873]	3825	2.13731	0.000408393
AC011498.6	novel transcript, antisense to UBX6	510	-3.14221	0.0076401
RNF180	ring finger protein 180 [Source:HGNC Symbol;Acc:HGNC:27752]	4945	2.02771	0.0468417
AL139317.4	golgi membrane protein 1 (GOLM1) pseudogene	760	-3.29421	0.0423274
AC242426.2	novel transcript, antisense to FMO5	2981	5.51121	7.81258e-07
CSNK1G2-AS1	CSNK1G2 antisense RNA 1 [Source:HGNC Symbol;Acc:HGNC:28604]	1288	-2.55725	0.0497981
FSIP2-AS1	FSIP2 antisense RNA 1 [Source:HGNC Symbol;Acc:HGNC:40978]	1539	2.61268	0.0450472
PTPN20	protein tyrosine phosphatase non-receptor type 20 [Source:HGNC Symbol;Acc:HGNC:23423]	1388	2.19764	0.0265084
TEKT2	tektin 2 [Source:HGNC Symbol;Acc:HGNC:11725]	1490	-1.00623	0.00685941
AC069222.1	novel transcript	3360	-1.18379	1.02291e-05
RBAKDN	RBAK downstream neighbor [Source:HGNC Symbol;Acc:HGNC:33770]	514	3.61268	0.0197852
AL023803.2	novel transcript	638	3.02771	0.0125677
SLN	sarcolipin [Source:HGNC Symbol;Acc:HGNC:11089]	722	3.34964	0.0389753
CHRM4	cholinergic receptor muscarinic 4 [Source:HGNC Symbol;Acc:HGNC:1953]	1511	2.48715	0.000188668
AC010186.1	novel transcript	713	3.34964	0.0389753
MYEOV	myeloma overexpressed [Source:HGNC Symbol;Acc:HGNC:7563]	2287	1.48715	0.00793261
HMGA1P8	high mobility group AT-hook 1 pseudogene 8 [Source:HGNC Symbol;Acc:HGNC:39183]	321	2.83507	0.0238051
SAPCD1	suppressor APC domain containing 1 [Source:HGNC Symbol;Acc:HGNC:13938]	916	-1.01117	0.000278378
ZNF395	zinc finger protein 395 [Source:HGNC Symbol;Acc:HGNC:18737]	1790	-1.65341	4.73142e-38
AL138720.1	novel transcript	1915	2.02771	0.0468417
PCDHB18P	protocadherin beta 18 pseudogene [Source:HGNC Symbol;Acc:HGNC:14548]	3197	4.02771	0.00524055
AC011468.1	novel transcript	675	3.34964	0.0389753
Z84488.1	novel protein	1180	5.35827	2.90684e-06
AL591767.3	serine/threonine kinase 16 (STK16) pseudogene	525	-3.29421	0.0423274
AC011246.1	novel transcript	4218	-2.55725	0.0497981
AC069224.1	novel transcript, antisense to PPM1L	1715	1.76468	6.00002e-06
ZNF25	zinc finger protein 25 [Source:HGNC Symbol;Acc:HGNC:13043]	4152	-1.03	2.1878e-05
SLITRK6	SLIT and NTRK like family member 6 [Source:HGNC Symbol;Acc:HGNC:23503]	2885	3.34964	0.0389753
OVCH1-AS1	OVCH1 antisense RNA 1 [Source:HGNC Symbol;Acc:HGNC:44484]	5529	-1.45433	0.00345142
AC008105.2	novel pseudogene, ortholog of 1700023F06Rik (M. musculus)	1086	-2.77964	0.0266866
AL359265.1	novel pseudogene	795	3.19764	0.006635
AJ239328.1	PCBP3 overlapping transcript 1	4807	-2.04268	0.001351
AC023906.3	novel transcript	874	4.09982	0.00400744
HHLA1	HERV-H LTR-associating 1 [Source:HGNC Symbol;Acc:HGNC:4904]	2000	1.81169	0.000622914
AC053513.2	novel transcript	738	-1.87918	0.0103636
MGC16275	uncharacterized protein MGC16275 [Source:NCBI gene (formerly Entrezgene);Acc:85001]	2589	1.93557	0.00827058
GPHA2	glycoprotein hormone subunit alpha 2 [Source:HGNC Symbol;Acc:HGNC:18054]	752	3.34964	0.0389753
APOB	apolipoprotein B [Source:HGNC Symbol;Acc:HGNC:603]	14121	-5.80518	5.36002e-15
WTAPP1	Wilms tumor 1 associated protein pseudogene 1 [Source:HGNC Symbol;Acc:HGNC:44115]	2642	1.61268	0.0374752
AC090181.3	TEC	1514	-1.12429	0.043545
AL606469.1	novel transcript	892	3.61268	0.0197852
AC004263.2	novel transcript, antisense to PXN	2350	-1.76805	0.000183458
NAIPP1	NAIP pseudogene 1 [Source:HGNC Symbol;Acc:HGNC:54492]	1073	2.38904	0.000307659
AC104232.3	novel transcript	2728	-1.96508	0.0182631
RPL22P1	ribosomal protein L22 pseudogene 1 [Source:HGNC Symbol;Acc:HGNC:17998]	410	1.34218	6.95056e-21
AC007389.1	novel transcript	3085	-2.55725	0.0497981
AC092296.2	novel transcript	2674	-4.4693	0.00784347
AC073569.2	novel transcript	354	-3.54275	0.0226341
C16orf71	chromosome 16 open reading frame 71 [Source:HGNC Symbol;Acc:HGNC:25081]	2564	1.81342	4.60079e-05
SSUH2	ssu-2 homolog [Source:HGNC Symbol;Acc:HGNC:24809]	1182	2.0981	0.000995181
CFAP45	cilia and flagella associated protein 45 [Source:HGNC Symbol;Acc:HGNC:17229]	1844	-1.23532	0.0171648
SLC22A14	solute carrier family 22 member 14 [Source:HGNC Symbol;Acc:HGNC:8495]	2202	2.61268	0.0450472
AL121899.1	novel transcript	536	-1.45771	0.0387671
AC073254.1	novel transcript	1244	1.72455	0.0231307
CASS4	Cas scaffold protein family member 4 [Source:HGNC Symbol;Acc:HGNC:15878]	2619	4.83507	1.26285e-14
DNAJB6P1	DNAJB6 pseudogene 1 [Source:HGNC Symbol;Acc:HGNC:54754]	742	1.95906	0.00369672
AC093423.3	novel transcript, LRRC8C-LRRC8D readthrough	654	-1.4519	3.44974e-07
AF127577.6	TEC	2191	2.34964	0.0148732
AP001020.2	novel transcript, sense intronic toYES1	1605	3.34964	0.0389753
AP001331.1	aurora kinase B (AURKB) pseudogene	1015	-3.77964	0.0112804
HMGN2P5	high mobility group nucleosomal binding domain 2 pseudogene 5 [Source:HGNC Symbol;Acc:HGNC:33568]	273	4.64947	0.000331342
PIPOX	pipecolic acid and sarcosine oxidase [Source:HGNC Symbol;Acc:HGNC:17804]	2169	-1.97229	0.0178887
KCNK12	potassium two pore domain channel subfamily K member 12 [Source:HGNC Symbol;Acc:HGNC:6274]	13564	1.39944	0.0430202
AC245100.1	novel transcript	1897	-2.30456	0.0460463
FAM91A2P	family with sequence similarity 91 member A2, pseudogene [Source:HGNC Symbol;Acc:HGNC:51523]	2536	-4.06483	0.00419463
LRRC37A7P	leucine rich repeat containing 37 member A7, pseudogene [Source:HGNC Symbol;Acc:HGNC:43792]	2759	-2.08776	0.0105513
AC130324.2	novel transcript, antisense ATAD5	638	-3.81627	0.0100316
AC091180.2	novel transcript	2105	-3.29421	0.0423274
CTHRC1	collagen triple helix repeat containing 1 [Source:HGNC Symbol;Acc:HGNC:18831]	1240	-2.55725	0.00553284
ZNF442	zinc finger protein 442 [Source:HGNC Symbol;Acc:HGNC:20877]	6274	2.03012	0.0147541
KLHDC8A	kelch domain containing 8A [Source:HGNC Symbol;Acc:HGNC:25573]	2931	1.17972	0.034179
SRD5A3-AS1	SRD5A3 antisense RNA 1 [Source:HGNC Symbol;Acc:HGNC:44138]	1617	-1.71069	0.0496665
FKBP14-AS1	FKBP14 antisense RNA 1 [Source:HGNC Symbol;Acc:HGNC:40990]	2836	-1.23575	0.0283141
STMN4	stathmin 4 [Source:HGNC Symbol;Acc:HGNC:16078]	1004	3.61268	0.0197852
AC034193.1	novel transcript, antisense to VHL	1173	-4.55484	0.000478318
RNU1-1	RNA, U1 small nuclear 1 [Source:HGNC Symbol;Acc:HGNC:10120]	164	3.40623	0.0340055
NT5M	5',3'-nucleotidase, mitochondrial [Source:HGNC Symbol;Acc:HGNC:15769]	1635	-1.05246	1.9469e-07
MROH5	maestro heat like repeat family member 5 (gene/pseudogene) [Source:HGNC Symbol;Acc:HGNC:42976]	4164	-1.57169	0.000447195
AC099489.1	novel lipoprotein amino terminal region containing protein	10590	-1.26774	8.80421e-12
RCN1P2	reticulocalbin 1 pseudogene 2 [Source:HGNC Symbol;Acc:HGNC:39204]	915	1.84857	0.000424394
CNBD2	cyclic nucleotide binding domain containing 2 [Source:HGNC Symbol;Acc:HGNC:16145]	1956	-1.24174	4.68033e-06
MICB-DT	MICB divergent transcript [Source:NCBI gene (formerly Entrezgene);Acc:102725068]	2068	1.83507	0.000100095
NPIPB14P	nuclear pore complex interacting protein family member B14, pseudogene [Source:HGNC Symbol;Acc:HGNC:41990]	1212	5.79537	4.84524e-08
LINC02846	long intergenic non-protein coding RNA 2846 [Source:HGNC Symbol;Acc:HGNC:54381]	1274	1.90218	0.0254431
IL16	interleukin 16 [Source:HGNC Symbol;Acc:HGNC:5980]	3999	4.32637	7.95734e-06
PCDHGA9	protocadherin gamma subfamily A, 9 [Source:HGNC Symbol;Acc:HGNC:8707]	4605	-1.86812	0.0395416
SHCBP1L	SHC binding and spindle associated 1 like [Source:HGNC Symbol;Acc:HGNC:16788]	2113	5.61328	3.03487e-07
HHIPL2	HHIP like 2 [Source:HGNC Symbol;Acc:HGNC:25842]	2572	1.81199	0.0002837
AC008897.3	novel transcript	483	3.83507	0.010139
RPL22P19	ribosomal protein L22 pseudogene 19 [Source:HGNC Symbol;Acc:HGNC:36567]	441	-1.67273	0.0276908
PARP11-AS1	PARP11 antisense RNA 1 [Source:HGNC Symbol;Acc:HGNC:40103]	1028	-3.55725	0.0217536
AL137803.1	histidine acid phosphatase domain containing 1 (HISPPD1) pseudogene	1480	2.02771	0.0468417
H2AC14	H2A clustered histone 14 [Source:HGNC Symbol;Acc:HGNC:4727]	476	2.42958	0.00103829
AC121761.1	novel transcript, antisense to GLIPR1	1482	-2.76817	1.91398e-07
AC021097.1	novel transcript, antisense to SMARCD3	574	-5.02574	2.11536e-07
VNN2	vanin 2 [Source:HGNC Symbol;Acc:HGNC:12706]	2014	-3.29421	0.0423274
AC005775.1	novel transcript, antisense to MADCAM1 and TPGS1	850	-1.14038	0.00135164
LINC02809	long intergenic non-protein coding RNA 2809 [Source:HGNC Symbol;Acc:HGNC:54341]	2642	-3.77964	0.0112804
LINC02788	long intergenic non-protein coding RNA 2788 [Source:HGNC Symbol;Acc:HGNC:54309]	944	-2.97048	0.0143713
DMBT1	deleted in malignant brain tumors 1 [Source:HGNC Symbol;Acc:HGNC:2926]	7984	-3.97229	0.00589721
MCTS2P	MCTS family member 2, pseudogene [Source:HGNC Symbol;Acc:HGNC:49760]	670	-6.23043	1.69194e-10
AC124283.1	novel transcript, antisense FOXK2	1190	-5.58641	3.02251e-07
KCNJ1	potassium inwardly rectifying channel subfamily J member 1 [Source:HGNC Symbol;Acc:HGNC:6255]	1674	2.02771	0.014914
ETS1	ETS proto-oncogene 1, transcription factor [Source:HGNC Symbol;Acc:HGNC:3488]	5139	-1.20933	0.00599512
AC092818.1	novel transcript	639	-2.38732	0.00207043
LINC01238	long intergenic non-protein coding RNA 1238 [Source:HGNC Symbol;Acc:HGNC:49795]	1107	-1.40525	0.0052385
AC098582.1	HECT and RLD domain containing E3 ubiquitin protein ligase 3 [Source:NCBI gene (formerly Entrezgene);Acc:8916]	4967	1.06395	6.07692e-14
AL928711.1	novel pseudogene	459	5.03581	3.22576e-05
AP001462.1	novel transcript	452	-5.31285	3.3894e-06
IGFBP3	insulin like growth factor binding protein 3 [Source:HGNC Symbol;Acc:HGNC:5472]	2631	-1.03642	0.0427669
KF459542.1	novel transcript, antisense to KBTBD4	553	-3.7526	0.0122799
TIGIT	T cell immunoreceptor with Ig and ITIM domains [Source:HGNC Symbol;Acc:HGNC:26838]	3710	-3.55725	0.0217536
AL139125.1	TEC	1869	-2.97229	0.0142817
LINC01854	long intergenic non-protein coding RNA 1854 [Source:HGNC Symbol;Acc:HGNC:52670]	2213	-3.29421	0.0423274
FABP5P7	fatty acid binding protein 5 pseudogene 7 [Source:HGNC Symbol;Acc:HGNC:31070]	405	-1.3477	0.000223688
NEDD8-MDP1	NEDD8-MDP1 readthrough [Source:HGNC Symbol;Acc:HGNC:39551]	595	1.89442	0.000103844
LINC00884	long intergenic non-protein coding RNA 884 [Source:HGNC Symbol;Acc:HGNC:48570]	5557	1.24801	0.00505686
AC020900.1	novel transcript	565	-3.7357	0.0129394
AC073195.1	novel transcript	877	-1.17874	0.0102447
LINC00992	long intergenic non-protein coding RNA 992 [Source:HGNC Symbol;Acc:HGNC:48943]	617	2.61268	0.0450472
AC020931.1	novel transcript, antisense to C19orf66	1346	-3.29421	0.0423274
GPT	glutamic--pyruvic transaminase [Source:HGNC Symbol;Acc:HGNC:4552]	1822	-1.04859	7.61502e-09
AP000346.2	immunoglobulin lambda-like polypeptide 1 (IGLL1) pseudogene	906	1.79614	0.0318541
SCN7A	sodium voltage-gated channel alpha subunit 7 [Source:HGNC Symbol;Acc:HGNC:10594]	5965	3.34964	0.0389753
REELD1	reeler domain containing 1 [Source:HGNC Symbol;Acc:HGNC:53638]	2127	1.0981	0.0404729
LINC00271	long intergenic non-protein coding RNA 271 [Source:HGNC Symbol;Acc:HGNC:32526]	4216	-1.29165	0.0169801
AC004593.2	chimerin 2 [Source:NCBI gene (formerly Entrezgene);Acc:1124]	5049	1.0701	9.79169e-07
AL031727.1	ribosomal protein S14 (RPS14) pseudogene	455	3.72815	0.000520913
MUC20	mucin 20, cell surface associated [Source:HGNC Symbol;Acc:HGNC:23282]	5053	5.40275	2.00802e-06
AC025175.2	novel transcript, antisense to ARL15	1233	-2.86565	0.020398
AC091060.1	TEC	1766	1.04346	0.00395262
PEG3	paternally expressed 3 [Source:HGNC Symbol;Acc:HGNC:8826]	8754	-4.00615	0.005218
LINC01949	long intergenic non-protein coding RNA 1949 [Source:HGNC Symbol;Acc:HGNC:25650]	5183	1.21912	0.0153485
SFRP5	secreted frizzled related protein 5 [Source:HGNC Symbol;Acc:HGNC:10779]	1883	-3.97229	0.00589721
AL354983.1	novel pseudogene	906	3.02771	0.0125677
AXL	AXL receptor tyrosine kinase [Source:HGNC Symbol;Acc:HGNC:905]	4717	3.19764	0.006635
AL354993.1	novel transcript, antisense to TSHZ2	3280	-4.13739	0.00316616
AC116565.1	novel transcript	2197	-1.55725	0.0445328
AL359232.1	novel transcript	4137	-1.44357	0.00127484
AL359962.3	novel transcript, antisense to CD247	1939	-2.41024	0.0102274
AL354733.1	novel transcript, antisense to KIF27	1191	-3.77964	0.0112804
MMRN2	multimerin 2 [Source:HGNC Symbol;Acc:HGNC:19888]	4127	-1.55725	0.0246927
IL21R	interleukin 21 receptor [Source:HGNC Symbol;Acc:HGNC:6006]	3009	-1.59183	8.62322e-06
AC010327.6	novel transcript	3061	-1.65433	9.97913e-06
AC239804.1	novel transcript	869	1.7979	0.0106328
AC092692.1	TEC	2595	-1.87918	0.0103636
URGCP-MRPS24	URGCP-MRPS24 readthrough [Source:HGNC Symbol;Acc:HGNC:49188]	795	1.44951	0.0131024
HSP90B2P	heat shock protein 90 beta family member 2, pseudogene [Source:HGNC Symbol;Acc:HGNC:12099]	2384	3.83507	0.000276888
AL392183.1	novel transcript	2436	3.34964	0.0389753
PABPC4-AS1	PABPC4 antisense RNA 1 [Source:HGNC Symbol;Acc:HGNC:40424]	1316	-4.14221	0.00310617
AL139082.1	novel transcript, antisense to NEK3 & NEK5	3433	-1.77964	0.0170252
LIN28A	lin-28 homolog A [Source:HGNC Symbol;Acc:HGNC:15986]	3975	-4.05975	5.33441e-05
ABCB10P3	ABCB10 pseudogene 3 [Source:HGNC Symbol;Acc:HGNC:31129]	2166	-4.55725	0.000472437
LINC02777	long intergenic non-protein coding RNA 2777 [Source:HGNC Symbol;Acc:HGNC:54297]	1383	3.34964	0.0389753
TERF1P7	TERF1 pseudogene 7 [Source:HGNC Symbol;Acc:HGNC:54603]	1228	-1.55485	0.0446842
AC025423.2	ribosomal L24 domain containing 1 (RSL24D1) pseudogene	439	1.22854	1.35385e-09
S100A6	S100 calcium binding protein A6 [Source:HGNC Symbol;Acc:HGNC:10496]	673	-1.73782	0.00970101
GPR146	G protein-coupled receptor 146 [Source:HGNC Symbol;Acc:HGNC:21718]	1969	1.54972	0.0369858
MTNR1A	melatonin receptor 1A [Source:HGNC Symbol;Acc:HGNC:7463]	1289	-1.47479	0.0216071
MOBP	myelin associated oligodendrocyte basic protein [Source:HGNC Symbol;Acc:HGNC:7189]	3388	2.34964	0.00285617
TBXT	T-box transcription factor T [Source:HGNC Symbol;Acc:HGNC:11515]	2230	3.61268	0.0197852
PLXNB3	plexin B3 [Source:HGNC Symbol;Acc:HGNC:9105]	6377	2.72815	0.00253206
AC026336.3	novel transcript	2076	-3.29421	0.00408841
AC008764.4	novel protein	479	2.53791	0.00684675
S100A14	S100 calcium binding protein A14 [Source:HGNC Symbol;Acc:HGNC:18901]	1025	-5.25769	1.19524e-10
CTB-178M22.2	uncharacterized LOC101927862 [Source:NCBI gene (formerly Entrezgene);Acc:101927862]	590	-2.77964	0.0266866
CXCL6	C-X-C motif chemokine ligand 6 [Source:HGNC Symbol;Acc:HGNC:10643]	1537	2.61268	0.0450472
RSC1A1	regulator of solute carriers 1 [Source:HGNC Symbol;Acc:HGNC:10458]	1854	7.3096	3.62699e-19
ZNF750	zinc finger protein 750 [Source:HGNC Symbol;Acc:HGNC:25843]	3158	2.02771	0.0468417
NRAV	negative regulator of antiviral response [Source:HGNC Symbol;Acc:HGNC:48588]	4142	1.06121	3.09139e-14
ANGPTL4	angiopoietin like 4 [Source:HGNC Symbol;Acc:HGNC:16039]	1798	-2.14221	0.0305625
C4orf36	chromosome 4 open reading frame 36 [Source:HGNC Symbol;Acc:HGNC:28386]	908	-1.67537	0.017866
LINC02175	long intergenic non-protein coding RNA 2175 [Source:HGNC Symbol;Acc:HGNC:27550]	2335	-1.0654	0.0145162
TAPT1-AS1	TAPT1 antisense RNA 1 (head to head) [Source:HGNC Symbol;Acc:HGNC:26832]	2165	-1.05925	0.000119828
CU633906.2	novel transcript	2257	-2.98022	8.1972e-57
LINC02212	long intergenic non-protein coding RNA 2212 [Source:HGNC Symbol;Acc:HGNC:53079]	2130	-3.10815	0.00871264
AC103760.1	novel transcript	5389	-1.55437	0.0248879
PAGE5	PAGE family member 5 [Source:HGNC Symbol;Acc:HGNC:29992]	741	-2.77964	0.0266866
TECRP1	trans-2,3-enoyl-CoA reductase pseudogene 1 [Source:HGNC Symbol;Acc:HGNC:44050]	445	6.61778	6.68619e-13
ARHGAP40	Rho GTPase activating protein 40 [Source:HGNC Symbol;Acc:HGNC:16226]	2841	1.53021	0.0171469
AC113208.3	taste receptor cell protein 1-like [Source:NCBI gene (formerly Entrezgene);Acc:105376731]	2557	2.61268	0.0450472
ACTC1	actin alpha cardiac muscle 1 [Source:HGNC Symbol;Acc:HGNC:143]	1382	3.34964	0.0389753
RNA5S7	RNA, 5S ribosomal 7 [Source:HGNC Symbol;Acc:HGNC:34368]	119	-2.18589	0.000217773
PP2D1	protein phosphatase 2C like domain containing 1 [Source:HGNC Symbol;Acc:HGNC:28406]	2119	-2.14221	0.0305625
CPS1-IT1	CPS1 intronic transcript 1 [Source:HGNC Symbol;Acc:HGNC:30102]	2306	-3.29421	0.0423274
SRL	sarcalumenin [Source:HGNC Symbol;Acc:HGNC:11295]	5587	3.34964	0.0389753
MFAP4	microfibril associated protein 4 [Source:HGNC Symbol;Acc:HGNC:7035]	1876	1.95371	0.00279348
AC012676.1	novel transcript	1949	1.33283	2.72112e-05
AL732372.3	novel pseudogene	1239	-1.15986	0.00164714
AC010531.6	novel transcript, antisense to FBXO31 and C16orf95 readthrough	401	-2.77964	0.00172442
AC100814.1	novel transcript	623	-1.77964	0.0170252
SHLD2P3	shieldin complex subunit 2 pseudogene 3 [Source:HGNC Symbol;Acc:HGNC:34038]	2712	-1.56001	2.75399e-07
LINC02827	long intergenic non-protein coding RNA 2827 [Source:HGNC Symbol;Acc:HGNC:54358]	3004	3.27564	6.71303e-05
SLC8A1-AS1	SLC8A1 antisense RNA 1 [Source:HGNC Symbol;Acc:HGNC:44102]	956	-2.27286	0.00938141
CU633904.1	uncharacterized LOC102724951 [Source:NCBI gene (formerly Entrezgene);Acc:102724951]	2247	1.65059	1.75286e-16
AC022211.4	TEC	2161	1.55732	0.000363445
H2BC5	H2B clustered histone 5 [Source:HGNC Symbol;Acc:HGNC:4747]	789	1.37416	1.11056e-12
AC127459.3	novel transcript	466	-1.78863	0.00342201
H2BC17	H2B clustered histone 17 [Source:HGNC Symbol;Acc:HGNC:4758]	467	1.18526	0.0104711
HTR2B	5-hydroxytryptamine receptor 2B [Source:HGNC Symbol;Acc:HGNC:5294]	2170	3.34964	0.0389753
C1orf127	chromosome 1 open reading frame 127 [Source:HGNC Symbol;Acc:HGNC:26730]	2761	-3.29421	0.0423274
SLC4A5	solute carrier family 4 member 5 [Source:HGNC Symbol;Acc:HGNC:18168]	6233	-1.80591	0.0175988
DDR1-DT	DDR1 divergent transcript [Source:HGNC Symbol;Acc:HGNC:28694]	3994	1.60907	0.0377832
AC135983.4	M-phase phosphoprotein 10 (U3 small nucleolar ribonucleoprotein) (MPHOSPH10) pseudogene	1226	-4.05465	0.00435911
SOWAHCP2	SOWAHC pseudogene 2 [Source:HGNC Symbol;Acc:HGNC:54506]	501	2.79036	0.0250703
AC106791.3	zinc finger BED-type containing 9 (ZBED9) pseudogene	2019	-1.68268	0.0265165
ACTG1P10	actin gamma 1 pseudogene 10 [Source:HGNC Symbol;Acc:HGNC:155]	1082	-1.13468	0.0166884
ATP2B1-AS1	ATP2B1 antisense RNA 1 [Source:HGNC Symbol;Acc:HGNC:27883]	3632	-1.14483	0.00126015
GBP2	guanylate binding protein 2 [Source:HGNC Symbol;Acc:HGNC:4183]	3687	1.90218	0.0254431
ENTPD8	ectonucleoside triphosphate diphosphohydrolase 8 [Source:HGNC Symbol;Acc:HGNC:24860]	2130	-2.55725	0.0497981
OLFML1	olfactomedin like 1 [Source:HGNC Symbol;Acc:HGNC:24473]	1620	1.76468	0.0429432
RRAD	RRAD, Ras related glycolysis inhibitor and calcium channel regulator [Source:HGNC Symbol;Acc:HGNC:10446]	1460	2.34964	0.0148732
MST1P2	macrophage stimulating 1 pseudogene 2 [Source:HGNC Symbol;Acc:HGNC:7383]	2291	-1.33486	0.0283769
AC127502.3	M-phase phosphoprotein 10 (MPHOSPH10) pseudogene	1206	4.72815	0.00021532
FAS	Fas cell surface death receptor [Source:HGNC Symbol;Acc:HGNC:11920]	3696	1.07087	7.19798e-10
AC103923.1	novel transcript	1228	-2.97229	0.0142817
PRR7-AS1	PRR7 antisense RNA 1 [Source:HGNC Symbol;Acc:HGNC:27961]	741	-2.29421	0.0174068
DOK7	docking protein 7 [Source:HGNC Symbol;Acc:HGNC:26594]	2566	-3.77964	0.000339067
AC093799.1	novel transcript, antisense to BAIAP2L1	578	3.61268	0.0197852
LINC01504	long intergenic non-protein coding RNA 1504 [Source:HGNC Symbol;Acc:HGNC:51185]	2078	-1.37183	0.00448136
AC006111.2	novel transcript, sense overlapping TRAP1	1068	2.01872	0.00139777
VSX2	visual system homeobox 2 [Source:HGNC Symbol;Acc:HGNC:1975]	3018	3.34964	0.0389753
HS3ST5	heparan sulfate-glucosamine 3-sulfotransferase 5 [Source:HGNC Symbol;Acc:HGNC:19419]	2744	-2.77964	0.00172442
BACH1-IT2	BACH1 intronic transcript 2 [Source:HGNC Symbol;Acc:HGNC:40007]	806	3.83507	0.010139
FRG1-DT	FRG1 divergent transcript [Source:HGNC Symbol;Acc:HGNC:51590]	2763	-1.10979	0.0361783
PTCHD1	patched domain containing 1 [Source:HGNC Symbol;Acc:HGNC:26392]	12883	-2.08776	0.0105513
SLCO2B1	solute carrier organic anion transporter family member 2B1 [Source:HGNC Symbol;Acc:HGNC:10962]	4374	-3.29421	0.0423274
AC104109.3	novel protein	483	1.91844	0.0179439
AC108863.1	novel transcript	650	-3.40525	0.0323962
HAPLN2	hyaluronan and proteoglycan link protein 2 [Source:HGNC Symbol;Acc:HGNC:17410]	1650	-1.10353	0.00256614
AC005586.1	novel transcript	577	-3.29421	0.0423274
ASS1P12	argininosuccinate synthetase 1 pseudogene 12 [Source:HGNC Symbol;Acc:HGNC:762]	1227	-3.45255	0.0287378
ANKRD23	ankyrin repeat domain 23 [Source:HGNC Symbol;Acc:HGNC:24470]	2584	-1.96578	2.90791e-11
AC027237.3	novel transcript, antisense to PAQR5	1909	1.80909	1.45883e-05
AC148477.5	novel transcript	1645	2.71384	6.65972e-06
LINC01624	long intergenic non-protein coding RNA 1624 [Source:HGNC Symbol;Acc:HGNC:52051]	3265	-3.77964	0.0112804
AC017083.2	novel transcript	700	2.11256	8.41488e-08
HTR3B	5-hydroxytryptamine receptor 3B [Source:HGNC Symbol;Acc:HGNC:5298]	4524	-2.55725	0.0497981
PHOSPHO1	phosphoethanolamine/phosphocholine phosphatase 1 [Source:HGNC Symbol;Acc:HGNC:16815]	2173	1.00425	0.00117072
EVA1C	eva-1 homolog C [Source:HGNC Symbol;Acc:HGNC:13239]	1671	-1.27485	0.00242246
CCL5	C-C motif chemokine ligand 5 [Source:HGNC Symbol;Acc:HGNC:10632]	1299	1.72187	0.0495504
DLX2-DT	DLX2 divergent transcript [Source:HGNC Symbol;Acc:HGNC:50638]	950	-2.77964	0.0266866
AL161658.1	TEC	1967	-3.29421	0.0423274
AC097462.3	novel transcript, antisense to INTU	3822	3.83507	0.010139
AC013468.1	novel transcript	598	2.02771	0.0468417
H3C4	H3 clustered histone 4 [Source:HGNC Symbol;Acc:HGNC:4767]	503	4.19764	0.00273009
AL160191.1	novel transcript, antisense to SLC8A3	576	4.44725	0.000916
KRT13	keratin 13 [Source:HGNC Symbol;Acc:HGNC:6415]	1714	-3.33125	0.0387977
ZNF648	zinc finger protein 648 [Source:HGNC Symbol;Acc:HGNC:18190]	3649	2.02771	0.0468417
SLC5A11	solute carrier family 5 member 11 [Source:HGNC Symbol;Acc:HGNC:23091]	2745	1.90218	0.0254431
AC004890.3	SECIS binding protein 2, pseudogene	1095	3.83507	0.010139
TLR1	toll like receptor 1 [Source:HGNC Symbol;Acc:HGNC:11847]	2779	3.34964	0.00350515
RNA5S3	RNA, 5S ribosomal 3 [Source:HGNC Symbol;Acc:HGNC:34364]	119	-4.86176	8.43849e-05
AC000068.3	novel transcript, antisense to UFD1L	427	-4.72396	0.000191462
TMEM269	transmembrane protein 269 [Source:HGNC Symbol;Acc:HGNC:52381]	983	1.20125	0.00184826
CASC1	cancer susceptibility 1 [Source:HGNC Symbol;Acc:HGNC:29599]	2510	1.4972	0.000642049
RPL22P12	ribosomal protein L22 pseudogene 12 [Source:HGNC Symbol;Acc:HGNC:36345]	387	-2.84216	0.0219869
AC231533.2	acetyl-Coenzyme A acyltransferase 2 (mitochondrial 3-oxoacyl-Coenzyme A thiolase) (ACAA2) pseudogene	978	-2.43367	0.00957781
MELTF-AS1	MELTF antisense RNA 1 [Source:HGNC Symbol;Acc:HGNC:40373]	951	-1.30199	1.02045e-06
XRCC6P4	X-ray repair cross complementing 6 pseudogene 4 [Source:HGNC Symbol;Acc:HGNC:45186]	2067	3.34964	0.0389753
UBE2FP1	UBE2F pseudogene 1 [Source:HGNC Symbol;Acc:HGNC:44535]	447	-1.97229	0.0178887
AC136475.10	signal recognition particle 19kDa (SRP19) pseudogene	385	3.61268	0.000981842
AC010327.2	novel transcript	975	-4.24729	0.00201669
AC126283.2	novel protein	2385	-4.86662	8.18773e-05
AC016745.1	novel transcript	1011	-2.03406	0.0438615
AC245140.1	novel transcript	341	2.61268	0.0450472
RPL7P49	ribosomal protein L7 pseudogene 49 [Source:HGNC Symbol;Acc:HGNC:36912]	708	2.19764	0.0265084
AC006445.2	ribosomal protein L21 (RPL21) pseudogene	472	3.34964	0.0389753
TENM2	teneurin transmembrane protein 2 [Source:HGNC Symbol;Acc:HGNC:29943]	8550	2.61268	0.0450472
SLC9A7P1	solute carrier family 9 member 7 pseudogene 1 [Source:HGNC Symbol;Acc:HGNC:32679]	3311	2.14319	0.00866209
AL671762.1	novel transcript	1338	1.35327	1.49524e-53
AC004982.2	novel transcript	1578	-1.17392	0.0250431
AC234782.4	novel transcript	4248	1.421	0.000108802
MYLK2	myosin light chain kinase 2 [Source:HGNC Symbol;Acc:HGNC:16243]	2799	1.56377	0.0015618
GAL3ST2	galactose-3-O-sulfotransferase 2 [Source:HGNC Symbol;Acc:HGNC:24869]	1452	1.61268	0.0200119
AC002116.1	novel transcript	1130	-4.73994	0.000174721
AC013470.2	novel protein	771	-1.55725	0.0138719
AC108488.1	novel transcript	914	1.7668	0.0180603
AC068620.1	novel transcript	529	2.61268	0.0450472
NKX2-2-AS1	NKX2-2 antisense RNA 1 [Source:HGNC Symbol;Acc:HGNC:37154]	638	-4.5391	0.000518403
AC093838.2	novel pseudogene	2157	2.30307	0.00532333
Z74021.1	ribosomal protein S17 (RPS17) pseudogene	407	-3.58817	0.0199638
AC009690.2	novel transcript, antisense to HEXA and CELF6	3148	-1.2362	3.67198e-05
ROM1	retinal outer segment membrane protein 1 [Source:HGNC Symbol;Acc:HGNC:10254]	1358	-1.32083	0.00111016
AC023794.5	novel transcript	2157	-1.99852	0.00178307
SPINT1	serine peptidase inhibitor, Kunitz type 1 [Source:HGNC Symbol;Acc:HGNC:11246]	3056	-3.43172	0.00218958
GOLGA6C	golgin A6 family member C [Source:HGNC Symbol;Acc:HGNC:32206]	2082	4.00224	0.00574502
CYP24A1	cytochrome P450 family 24 subfamily A member 1 [Source:HGNC Symbol;Acc:HGNC:2602]	3278	-3.29421	0.0423274
AL731733.1	dual specificity phosphatase 8 pseudogene 2	1760	-3.77964	0.000339067
ZBTB38	zinc finger and BTB domain containing 38 [Source:HGNC Symbol;Acc:HGNC:26636]	3662	7.92971	0
AC006122.1	ribosomal protein S15 (RPS15) pseudogene	772	-1.361	0.0162553
DQX1	DEAQ-box RNA dependent ATPase 1 [Source:HGNC Symbol;Acc:HGNC:20410]	2540	-1.67273	0.0276908
AC011751.1	novel transcript	6653	-2.77964	0.0266866
AC024267.6	novel transcript, antisense to DHRS13	1103	-1.03325	0.00308908
MORC2-AS1	MORC2 antisense RNA 1 [Source:HGNC Symbol;Acc:HGNC:26662]	2274	1.49084	0.0248283
ARMCX2	armadillo repeat containing X-linked 2 [Source:HGNC Symbol;Acc:HGNC:16869]	2762	1.0843	0.0014168
PDE6G	phosphodiesterase 6G [Source:HGNC Symbol;Acc:HGNC:8789]	988	3.34964	0.0389753
SHC3	SHC adaptor protein 3 [Source:HGNC Symbol;Acc:HGNC:18181]	9819	-1.22021	0.000275519
EIF4EBP3	eukaryotic translation initiation factor 4E binding protein 3 [Source:HGNC Symbol;Acc:HGNC:3290]	693	-3.29652	5.49733e-06
IDO1	indoleamine 2,3-dioxygenase 1 [Source:HGNC Symbol;Acc:HGNC:6059]	1709	-3.53353	0.0294579
LYPD3	LY6/PLAUR domain containing 3 [Source:HGNC Symbol;Acc:HGNC:24880]	1642	1.48715	0.00793261
PLP1	proteolipid protein 1 [Source:HGNC Symbol;Acc:HGNC:9086]	3011	-4.77964	2.51431e-14
AC091153.3	novel transcript	472	-1.74989	0.00201594
FAM222A	family with sequence similarity 222 member A [Source:HGNC Symbol;Acc:HGNC:25915]	3685	1.10406	3.98022e-10
CFAP43	cilia and flagella associated protein 43 [Source:HGNC Symbol;Acc:HGNC:26684]	5367	1.28462	1.8176e-09
AP001542.3	novel transcript, antisense IMPA2	527	2.61268	0.0450472
AC114495.2	general transcription factor IIA, 2, 12kDa (GTF2A2) pseudogene	437	-2.55725	0.0497981
NXPH2	neurexophilin 2 [Source:HGNC Symbol;Acc:HGNC:8076]	2709	3.34964	0.0389753
MCRIP2P1	MAPK regulated corepressor interacting protein 2 pseudogene 1 [Source:HGNC Symbol;Acc:HGNC:49629]	511	-4.14381	0.00308643
CYP3A7-CYP3A51P	CYP3A7-CYP3A51P readthrough [Source:HGNC Symbol;Acc:HGNC:51504]	1608	-3.45513	0.0285474
TPTE2	transmembrane phosphoinositide 3-phosphatase and tensin homolog 2 [Source:HGNC Symbol;Acc:HGNC:17299]	1793	3.34964	0.0389753
ZNF155	zinc finger protein 155 [Source:HGNC Symbol;Acc:HGNC:12940]	2222	1.06905	2.3541e-11
LDLRAD2	low density lipoprotein receptor class A domain containing 2 [Source:HGNC Symbol;Acc:HGNC:32071]	4016	4.70466	0.000245431
AC072061.1	novel transcript, antisense to CDC2L5	2234	1.16522	0.0278391
AL137802.2	novel transcript	1110	-1.19138	0.000131174
CASQ2	calsequestrin 2 [Source:HGNC Symbol;Acc:HGNC:1513]	2593	4.48715	0.000756959
CES1	carboxylesterase 1 [Source:HGNC Symbol;Acc:HGNC:1863]	1946	-4.14221	0.00310617
AC091057.3	novel transcript, antisense to ARHGAP11B	970	-3.69475	0.0146543
CCDC168	coiled-coil domain containing 168 [Source:HGNC Symbol;Acc:HGNC:26851]	21470	1.02771	0.00738523
TXLNB	taxilin beta [Source:HGNC Symbol;Acc:HGNC:21617]	4612	1.13448	0.0282236
ARL2-SNX15	ARL2-SNX15 readthrough (NMD candidate) [Source:HGNC Symbol;Acc:HGNC:49197]	2392	-2.85591	6.77071e-11
AC007681.1	novel transcript, antisense to TACR1	3438	-2.67273	0.00309505
NFE2	nuclear factor, erythroid 2 [Source:HGNC Symbol;Acc:HGNC:7780]	1658	3.34964	0.0389753
DKK1	dickkopf WNT signaling pathway inhibitor 1 [Source:HGNC Symbol;Acc:HGNC:2891]	1805	1.22439	0.00138252
AC025031.4	novel transcript	3271	-2.04268	0.001351
AL158801.2	novel transcript	1101	3.34964	0.0389753
HNRNPA3P12	heterogeneous nuclear ribonucleoprotein A3 pseudogene 12 [Source:HGNC Symbol;Acc:HGNC:48758]	1063	-1.0946	0.00719341
AP001486.2	novel transcript, overlapping to DCUN1D5	5113	-1.02708	0.000609374
AC084036.1	novel transcript, antisense to KCNAB1	508	2.02771	0.0468417
AL035603.1	novel transcript	1906	4.48715	1.90573e-06
AL136038.6	glycine C-acetyltransferase (GCAT) pseudogene	1261	2.19764	0.0265084
DOK3	docking protein 3 [Source:HGNC Symbol;Acc:HGNC:24583]	1729	1.10784	2.25731e-07
RAB26	RAB26, member RAS oncogene family [Source:HGNC Symbol;Acc:HGNC:14259]	1674	-1.06192	8.63717e-05
CYP4F2	cytochrome P450 family 4 subfamily F member 2 [Source:HGNC Symbol;Acc:HGNC:2645]	2361	4.83507	0.000115842
AC008770.2	novel protein	1562	-3.30284	0.0414848
DENND10P1	DENND10 pseudogene 1 [Source:HGNC Symbol;Acc:HGNC:30886]	1624	2.7007	0.00974004
DTX4	deltex E3 ubiquitin ligase 4 [Source:HGNC Symbol;Acc:HGNC:29151]	6003	-3.29421	0.0423274
GSPT2	G1 to S phase transition 2 [Source:HGNC Symbol;Acc:HGNC:4622]	2791	1.23207	0.000359344
XYLT1	xylosyltransferase 1 [Source:HGNC Symbol;Acc:HGNC:15516]	9970	-1.81327	0.00194745
AC105105.1	novel transcript, antisense to ALPK2	2553	-4.80214	0.000121312
AC068790.5	novel transcript, sense intronic to CCDC92	355	3.83507	0.010139
AL009031.1	novel transcript, antisense to GMPR	1026	1.34964	0.00687038
AC009690.1	novel protein	4374	1.6389	0.0299107
RIPPLY2	ripply transcriptional repressor 2 [Source:HGNC Symbol;Acc:HGNC:21390]	664	-1.01158	1.74789e-05
SEPTIN7-DT	SEPTIN7 divergent transcript [Source:HGNC Symbol;Acc:HGNC:51153]	3970	-1.02673	0.0293883
CASC15	cancer susceptibility 15 [Source:HGNC Symbol;Acc:HGNC:28245]	4461	2.14319	0.00866209
AMDHD1	amidohydrolase domain containing 1 [Source:HGNC Symbol;Acc:HGNC:28577]	2226	1.31459	0.00181509
WFDC21P	WAP four-disulfide core domain 21, pseudogene [Source:HGNC Symbol;Acc:HGNC:50357]	630	3.02771	0.0125677
AL121845.2	novel transcript, LIME1-SLC2A4RG readthrough	252	1.34464	0.0291608
AC004921.2	novel transcript	2916	3.60303	0.0203253
AC024451.2	NSFL1 (p97) cofactor (p47) (NSFL1C) pseudogene	1108	3.02771	0.0125677
PRCD	photoreceptor disc component [Source:HGNC Symbol;Acc:HGNC:32528]	1989	2.19764	0.0265084
ERVE-1	endogenous retrovirus group E member 1 [Source:HGNC Symbol;Acc:HGNC:14602]	2692	-1.52042	0.0484654
LNCPRESS1	lncRNA p53 regulated and ESC associated 1 [Source:HGNC Symbol;Acc:HGNC:52746]	867	3.3697	0.0371565
ANXA2R	annexin A2 receptor [Source:HGNC Symbol;Acc:HGNC:33463]	2234	1.74392	0.00232862
MSTN	myostatin [Source:HGNC Symbol;Acc:HGNC:4223]	2819	-2.77964	0.0266866
ARSL	arylsulfatase L [Source:HGNC Symbol;Acc:HGNC:719]	2173	-1.65036	0.0155548
AL109615.3	novel transcript, antisense to C6orf223	2232	-1.35379	2.50546e-09
AC004834.1	novel transcript	2412	-2.46999	0.00120396
AP003392.1	novel transcript, antisense to CCDC84	523	2.25011	0.00499115
CDC20P1	cell division cycle 20 pseudogene 1 [Source:HGNC Symbol;Acc:HGNC:29487]	1500	-2.59377	0.0224288
RPL32P29	ribosomal protein L32 pseudogene 29 [Source:HGNC Symbol;Acc:HGNC:35771]	403	-1.63957	0.000357761
AL662899.1	novel transcript	2332	1.76173	4.88631e-15
CFAP57	cilia and flagella associated protein 57 [Source:HGNC Symbol;Acc:HGNC:26485]	4162	1.31722	0.0154422
RPL21P75	ribosomal protein L21 pseudogene 75 [Source:HGNC Symbol;Acc:HGNC:36460]	483	1.5151	7.54273e-13
CILP	cartilage intermediate layer protein [Source:HGNC Symbol;Acc:HGNC:1980]	5678	2.83507	0.0013911
AC020910.5	novel transcript	540	-2.37438	3.03101e-06
PJVK	pejvakin [Source:HGNC Symbol;Acc:HGNC:29502]	1202	-1.07182	0.00016969
AC012645.4	novel transcript, antisense to GDPD3	1061	-1.76167	0.0414255
CTNNA2	catenin alpha 2 [Source:HGNC Symbol;Acc:HGNC:2510]	3684	3.39915	0.000102447
AC109439.1	novel transcript	2133	-1.04469	0.0110099
UNC5B-AS1	UNC5B antisense RNA 1 [Source:HGNC Symbol;Acc:HGNC:45096]	647	-3.55725	0.00117403
CRTC3-AS1	CRTC3 antisense RNA 1 [Source:HGNC Symbol;Acc:HGNC:51433]	657	-3.29421	0.00408841
PCDHGB7	protocadherin gamma subfamily B, 7 [Source:HGNC Symbol;Acc:HGNC:8714]	4775	2.29797	0.0141566
AC138028.4	novel transcript, antisense to FAM38A	1845	-1.14853	0.000269355
AC133485.5	novel transcript	866	2.7473	0.00530759
AP003392.5	novel transcript, antisense to VPS11	325	-2.55725	0.0497981
RCC2-AS1	RCC2 antisense RNA 1 [Source:HGNC Symbol;Acc:HGNC:41262]	311	-1.53358	0.020515
ZBTB22	zinc finger and BTB domain containing 22 [Source:HGNC Symbol;Acc:HGNC:13085]	2660	-7.27917	3.58019e-19
AL359091.3	novel transcript, antisense to TRUB2	573	-1.91089	0.00132667
APOA1	apolipoprotein A1 [Source:HGNC Symbol;Acc:HGNC:600]	932	-2.18174	9.1842e-06
RNF133	ring finger protein 133 [Source:HGNC Symbol;Acc:HGNC:21154]	1383	-3.29421	0.0423274
AC131212.2	novel transcript	1355	-1.65036	0.0155548
AL359258.3	TEC	2331	1.75552	0.012984
CSP2	CS pseudogene 2 [Source:HGNC Symbol;Acc:HGNC:54779]	1368	2.19764	0.0265084
AL583825.1	novel transcript	4401	4.02771	0.00524055
AC069281.2	novel transcript	4401	-1.62288	0.0147849
AC104452.1	novel protein	2266	-1.11034	2.72652e-10
PCDHGB1	protocadherin gamma subfamily B, 1 [Source:HGNC Symbol;Acc:HGNC:8708]	4590	-3.7693	0.0116546
TINAGL1	tubulointerstitial nephritis antigen like 1 [Source:HGNC Symbol;Acc:HGNC:19168]	2207	-2.97229	0.000530304
AC010148.1	novel transcript	1652	-1.40525	0.0052385
RHEBP1	RHEB pseudogene 1 [Source:HGNC Symbol;Acc:HGNC:10010]	556	-3.44854	0.00290869
AC104532.2	novel transcript, antisense to CAPS	589	-1.79277	0.00706816
AL671883.2	HLA complex group 4 (HCG4) pseudogene	991	3.5028	0.0266297
PROSER2-AS1	PROSER2 antisense RNA 1 [Source:HGNC Symbol;Acc:HGNC:27343]	3146	2.61268	0.0450472
AL022344.1	novel transcript	3120	2.83507	0.0238051
TOB2P1	transducer of ERBB2, 2 pseudogene 1 [Source:HGNC Symbol;Acc:HGNC:13986]	992	1.26218	0.00158235
RHOXF2	Rhox homeobox family member 2 [Source:HGNC Symbol;Acc:HGNC:30011]	2848	-3.55725	0.0217536
CR382287.2	novel transcript	1942	-2.05975	0.00374244
AL133517.1	ribosomal protein S2 (RPS2) pseudogene	748	1.22036	0.00592562
AC034231.1	novel transcript	537	1.79325	0.00761231
LINC00920	long intergenic non-protein coding RNA 920 [Source:HGNC Symbol;Acc:HGNC:48611]	2147	-3.55725	0.0217536
CARS1-AS1	CARS1 antisense RNA 1 [Source:HGNC Symbol;Acc:HGNC:40125]	2664	3.02771	0.0125677
AL031186.1	novel transcript	385	1.02771	7.08137e-05
TNIP3	TNFAIP3 interacting protein 3 [Source:HGNC Symbol;Acc:HGNC:19315]	1575	3.61268	0.0197852
TAC3	tachykinin precursor 3 [Source:HGNC Symbol;Acc:HGNC:11521]	1060	2.83507	0.0238051
KCNA6	potassium voltage-gated channel subfamily A member 6 [Source:HGNC Symbol;Acc:HGNC:6225]	4237	-3.55725	0.0217536
ZSCAN10	zinc finger and SCAN domain containing 10 [Source:HGNC Symbol;Acc:HGNC:12997]	2716	-3.14221	0.0076401
AC098484.1	novel transcript	484	-3.52319	0.023865
POMZP3	POM121 and ZP3 fusion [Source:HGNC Symbol;Acc:HGNC:9203]	815	1.19182	1.97903e-07
AL929472.2	novel transcript	481	2.50053	0.00400467
IQSEC3	IQ motif and Sec7 domain ArfGEF 3 [Source:HGNC Symbol;Acc:HGNC:29193]	7087	-2.67273	0.00309505
HSPA1L	heat shock protein family A (Hsp70) member 1 like [Source:HGNC Symbol;Acc:HGNC:5234]	2762	-1.48686	0.0121824
CHMP4BP1	charged multivesicular body protein 4B pseudogene 1 [Source:HGNC Symbol;Acc:HGNC:43616]	588	2.3518	0.000563266
B3GNT6	UDP-GlcNAc:betaGal beta-1,3-N-acetylglucosaminyltransferase 6 [Source:HGNC Symbol;Acc:HGNC:24141]	2503	3.34964	0.0389753
TERB1	telomere repeat binding bouquet formation protein 1 [Source:HGNC Symbol;Acc:HGNC:26675]	2746	-3.77964	0.0112804
CDCP1	CUB domain containing protein 1 [Source:HGNC Symbol;Acc:HGNC:24357]	5963	-2.19468	0.00617308
AC008403.2	novel transcript, antisense to KCNJ14	1178	-8.75036	0.0496239
ANKRD26P1	ankyrin repeat domain 26 pseudogene 1 [Source:HGNC Symbol;Acc:HGNC:32955]	4741	2.83507	0.0013911
BMS1P2	BMS1 pseudogene 2 [Source:HGNC Symbol;Acc:HGNC:23650]	1858	3.27932	2.0974e-05
LRRC73	leucine rich repeat containing 73 [Source:HGNC Symbol;Acc:HGNC:21375]	2121	1.31722	0.0154422
LINC02154	long intergenic non-protein coding RNA 2154 [Source:HGNC Symbol;Acc:HGNC:53015]	1497	-1.08191	0.00508597
HEPH	hephaestin [Source:HGNC Symbol;Acc:HGNC:4866]	6013	-4.97229	4.15427e-05
TGFBR3L	transforming growth factor beta receptor 3 like [Source:HGNC Symbol;Acc:HGNC:44152]	1260	-1.70925	0.0499163
MTUS2-AS1	MTUS2 antisense RNA 1 [Source:HGNC Symbol;Acc:HGNC:40924]	1992	3.83507	0.010139
U2	U2 spliceosomal RNA [Source:RFAM;Acc:RF00004]	191	-2.33932	0.000191273
HSPD1P11	heat shock protein family D (Hsp60) member 1 pseudogene 11 [Source:HGNC Symbol;Acc:HGNC:35142]	1702	2.19764	0.0265084
AC025171.2	novel transcript, antisense to ANXA2R	2454	1.35951	0.000167295
AC090192.2	novel transcript	1589	-1.02291	0.0244134
AC089984.1	novel transcript	1431	-4.02887	0.00479965
LINC00589	long intergenic non-protein coding RNA 589 [Source:HGNC Symbol;Acc:HGNC:32299]	1404	3.34964	0.0389753
LINC01480	long intergenic non-protein coding RNA 1480 [Source:HGNC Symbol;Acc:HGNC:51124]	1718	-3.29421	0.0423274
AL512506.3	novel transcript	1792	-4.47181	0.000724949
P2RX6	purinergic receptor P2X 6 [Source:HGNC Symbol;Acc:HGNC:8538]	3687	-4.29421	0.00164751
AL136171.2	disrupted in schizophrenia 2	14995	2.02771	0.0468417
VDAC2P5	VDAC2 pseudogene 5 [Source:HGNC Symbol;Acc:HGNC:54753]	881	3.53868	0.0242228
PTGDS	prostaglandin D2 synthase [Source:HGNC Symbol;Acc:HGNC:9592]	661	-3.14221	0.000161607
STMND1	stathmin domain containing 1 [Source:HGNC Symbol;Acc:HGNC:44668]	1536	1.07834	0.0176677
TMEM52B	transmembrane protein 52B [Source:HGNC Symbol;Acc:HGNC:26438]	2601	-4.29421	0.00164751
C3orf62	chromosome 3 open reading frame 62 [Source:HGNC Symbol;Acc:HGNC:24771]	3748	1.72779	1.14756e-13
GAPDHP15	glyceraldehyde-3-phosphate dehydrogenase pseudogene 15 [Source:HGNC Symbol;Acc:HGNC:13950]	975	-3.29421	0.0423274
PCDHGA2	protocadherin gamma subfamily A, 2 [Source:HGNC Symbol;Acc:HGNC:8700]	4813	1.31965	0.0322974
H3C6	H3 clustered histone 6 [Source:HGNC Symbol;Acc:HGNC:4769]	2679	1.03912	1.45767e-06
RGPD2	RANBP2 like and GRIP domain containing 2 [Source:HGNC Symbol;Acc:HGNC:32415]	5306	-4.18486	0.00261564
KBTBD12	kelch repeat and BTB domain containing 12 [Source:HGNC Symbol;Acc:HGNC:25731]	5727	2.83507	0.0238051
AC004865.2	novel transcript	852	-2.97229	0.0142817
AL136985.3	novel transcript	2708	1.12531	0.000444272
IRF4	interferon regulatory factor 4 [Source:HGNC Symbol;Acc:HGNC:6119]	5314	2.19764	0.0265084
AC234782.1	solute carrier family 25 (mitochondrial oxodicarboxylate carrier), member 21 (SLC25A21) pseudogene	919	2.61268	0.0450472
AC008394.1	novel transcript	2721	-1.70965	0.0305158
POU4F2	POU class 4 homeobox 2 [Source:HGNC Symbol;Acc:HGNC:9219]	3144	1.39028	0.022427
AC139491.2	novel transcript	3632	1.31883	0.0243104
AC107959.1	novel transcript, antisense to RHOBTB2	4918	2.6675	3.33796e-12
AC046130.1	novel transcript, antisense to ALG10	2179	-3.7013	0.0143688
ADGRD1	adhesion G protein-coupled receptor D1 [Source:HGNC Symbol;Acc:HGNC:19893]	2776	-1.97229	0.0178887
AC090517.4	zinc finger protein 280D [Source:NCBI gene (formerly Entrezgene);Acc:54816]	5049	4.71701	0.00022916
OXTR	oxytocin receptor [Source:HGNC Symbol;Acc:HGNC:8529]	4364	1.28147	1.09169e-06
S100P	S100 calcium binding protein P [Source:HGNC Symbol;Acc:HGNC:10504]	471	-2.29421	0.000771
CICP3	capicua transcriptional repressor pseudogene 3 [Source:HGNC Symbol;Acc:HGNC:37742]	2455	-1.79093	0.0161281
C9orf152	chromosome 9 open reading frame 152 [Source:HGNC Symbol;Acc:HGNC:31455]	2717	3.34964	0.0389753
ITGB1-DT	ITGB1 divergent transcript [Source:HGNC Symbol;Acc:HGNC:53718]	2642	-1.84676	0.0300452
AC254562.1	chromosome 6 open reading frame 108 (C6orf108) pseudogene	456	3.61268	0.0197852
KRTDAP	keratinocyte differentiation associated protein [Source:HGNC Symbol;Acc:HGNC:16313]	426	3.34964	0.0389753
PLCH2	phospholipase C eta 2 [Source:HGNC Symbol;Acc:HGNC:29037]	4870	-2.55725	0.0497981
AC024884.2	novel transcript	1247	2.83507	0.0238051
SYT6	synaptotagmin 6 [Source:HGNC Symbol;Acc:HGNC:18638]	4397	-1.91089	0.00132667
DNAAF4-CCPG1	DNAAF4-CCPG1 readthrough (NMD candidate) [Source:HGNC Symbol;Acc:HGNC:43019]	4589	3.76853	1.63002e-18
AC141586.2	novel transcript	572	6.03334	0.017882
OR5AS1	olfactory receptor family 5 subfamily AS member 1 [Source:HGNC Symbol;Acc:HGNC:15261]	975	1.99819	0.000904487
MRPL23-AS1	MRPL23 antisense RNA 1 [Source:HGNC Symbol;Acc:HGNC:42812]	1876	-2.11184	2.18565e-17
POU4F3	POU class 4 homeobox 3 [Source:HGNC Symbol;Acc:HGNC:9220]	2575	2.83507	0.0238051
LINC02036	long intergenic non-protein coding RNA 2036 [Source:HGNC Symbol;Acc:HGNC:52876]	1584	-2.77964	0.0266866
NKILA	NF-kappaB interacting lncRNA [Source:HGNC Symbol;Acc:HGNC:51599]	2625	-1.58896	6.56335e-05
TLX3	T cell leukemia homeobox 3 [Source:HGNC Symbol;Acc:HGNC:13532]	1534	1.02024	0.000220191
AL354809.1	novel transcript	9026	3.34964	0.0389753
UGT2B4	UDP glucuronosyltransferase family 2 member B4 [Source:HGNC Symbol;Acc:HGNC:12553]	2100	1.9346	0.00831344
AL132639.3	novel transcript, antisense to PNN	530	-1.99377	0.0497929
POMC	proopiomelanocortin [Source:HGNC Symbol;Acc:HGNC:9201]	1128	-1.55725	0.000501859
AC011472.3	novel transcript, sense intronic to TSPAN16	906	1.54462	0.000871338
HNRNPA1P49	heterogeneous nuclear ribonucleoprotein A1 pseudogene 49 [Source:HGNC Symbol;Acc:HGNC:48779]	904	1.64069	1.16035e-05
FAM27B	family with sequence similarity 27 member B [Source:HGNC Symbol;Acc:HGNC:23667]	213	-3.77964	0.0112804
LINC00635	long intergenic non-protein coding RNA 635 [Source:HGNC Symbol;Acc:HGNC:27184]	3176	4.48715	0.000756959
NHLRC4	NHL repeat containing 4 [Source:HGNC Symbol;Acc:HGNC:26700]	2096	-1.67273	0.0276908
RPL4P4	ribosomal protein L4 pseudogene 4 [Source:HGNC Symbol;Acc:HGNC:36179]	1284	-2.58888	0.00443963
LINC02133	long intergenic non-protein coding RNA 2133 [Source:HGNC Symbol;Acc:HGNC:52993]	2626	3.34964	0.0389753
AC015726.1	novel transcript	681	-1.41286	0.0186878
ASNSP3	asparagine synthetase pseudogene 3 [Source:HGNC Symbol;Acc:HGNC:39399]	1306	3.61268	0.0197852
ANKRD20A2P	ankyrin repeat domain 20 family member A2, pseudogene [Source:HGNC Symbol;Acc:HGNC:31979]	3930	4.78046	0.000159793
GCM1	glial cells missing transcription factor 1 [Source:HGNC Symbol;Acc:HGNC:4197]	2780	4.02771	7.87112e-05
TSSK6	testis specific serine kinase 6 [Source:HGNC Symbol;Acc:HGNC:30410]	1519	4.99119	4.34452e-05
OR4D1	olfactory receptor family 4 subfamily D member 1 [Source:HGNC Symbol;Acc:HGNC:8293]	1024	3.46332	0.00118023
AC008649.1	novel transcript	516	-2.97229	0.0142817
AP000705.2	phosphoglycerate kinase 1 (PGK1) pseudogene	1386	-1.52688	8.89058e-05
PCDHGB3	protocadherin gamma subfamily B, 3 [Source:HGNC Symbol;Acc:HGNC:8710]	4745	2.30606	0.000682254
NPIPB6	nuclear pore complex interacting protein family member B6 [Source:HGNC Symbol;Acc:HGNC:37454]	2016	1.2491	9.48606e-05
ARX	aristaless related homeobox [Source:HGNC Symbol;Acc:HGNC:18060]	2893	2.61268	0.0450472
DCTN1-AS1	DCTN1 antisense RNA 1 [Source:HGNC Symbol;Acc:HGNC:44151]	2371	3.83507	0.010139
Z97633.1	tec	1656	4.02771	0.00524055
GRHL3	grainyhead like transcription factor 3 [Source:HGNC Symbol;Acc:HGNC:25839]	2119	1.65998	0.000640149
WDR88	WD repeat domain 88 [Source:HGNC Symbol;Acc:HGNC:26999]	1702	-1.67273	0.0276908
CD38	CD38 molecule [Source:HGNC Symbol;Acc:HGNC:1667]	5620	2.02771	0.0468417
ZBTB45P1	zinc finger and BTB domain containing 45 pseudogene 1 [Source:HGNC Symbol;Acc:HGNC:49227]	1456	2.6655	5.51684e-26
FGA	fibrinogen alpha chain [Source:HGNC Symbol;Acc:HGNC:3661]	3655	-4.67273	0.000255233
ZNF577	zinc finger protein 577 [Source:HGNC Symbol;Acc:HGNC:28673]	3074	1.14691	2.9152e-15
CNTF	ciliary neurotrophic factor [Source:HGNC Symbol;Acc:HGNC:2169]	1902	1.28118	0.0266456
FAM183BP	family with sequence similarity 183 member B, pseudogene [Source:HGNC Symbol;Acc:HGNC:34511]	1595	2.48715	0.00828712
ADGRF3	adhesion G protein-coupled receptor F3 [Source:HGNC Symbol;Acc:HGNC:18989]	3240	-1.55314	0.0301473
RPL34P1	ribosomal protein L34 pseudogene 1 [Source:HGNC Symbol;Acc:HGNC:10341]	354	3.34964	0.00350515
EPM2AIP1	EPM2A interacting protein 1 [Source:HGNC Symbol;Acc:HGNC:19735]	8089	1.30782	0.0342454
AC109449.1	novel transcript, antisense to JMJD5	1686	-1.70925	0.0499163
AC234582.1	novel transcript, antisense to THBS3	923	-1.59386	0.00287412
AL441883.1	novel transcript, antisense to NOL7	1045	3.62763	0.00017419
AC024560.4	novel transcript	1454	1.36175	0.0139795
AL139423.2	novel transcript, antisense to PEX14	2876	-2.55725	0.0497981
SMCO3	single-pass membrane protein with coiled-coil domains 3 [Source:HGNC Symbol;Acc:HGNC:34401]	2104	3.61268	0.0197852
ACKR2	atypical chemokine receptor 2 [Source:HGNC Symbol;Acc:HGNC:1565]	2879	3.72815	0.000520913
AP000320.1	novel transcript	2643	2.35232	6.2134e-05
H2BP9	H2B histone pseudogene 9 [Source:HGNC Symbol;Acc:HGNC:54446]	433	-2.77964	0.0266866
TERC	telomerase RNA component [Source:HGNC Symbol;Acc:HGNC:11727]	541	-3.50336	0.0251643
HSFX4	heat shock transcription factor family, X-linked member 4 [Source:HGNC Symbol;Acc:HGNC:52398]	1256	3.67848	0.0163926
MAGEA2	MAGE family member A2 [Source:HGNC Symbol;Acc:HGNC:6800]	1947	1.88733	2.15231e-26
AC114488.1	novel transcript	591	-3.55725	0.00117403
PCDH15	protocadherin related 15 [Source:HGNC Symbol;Acc:HGNC:14674]	7048	3.34964	0.0389753
KLRD1	killer cell lectin like receptor D1 [Source:HGNC Symbol;Acc:HGNC:6378]	15549	3.27421	0.00373125
AC020915.4	novel protein	3042	2.24249	8.95535e-11
AL589843.1	novel transcript	2485	3.83507	0.010139
OR7E11P	olfactory receptor family 7 subfamily E member 11 pseudogene [Source:HGNC Symbol;Acc:HGNC:8382]	2041	-1.2453	0.000192806
LINC02211	long intergenic non-protein coding RNA 2211 [Source:HGNC Symbol;Acc:HGNC:53078]	2816	-3.17392	0.00448907
ANGPTL6	angiopoietin like 6 [Source:HGNC Symbol;Acc:HGNC:23140]	1900	-2.23589	0.0181736
PRH2	proline rich protein HaeIII subfamily 2 [Source:HGNC Symbol;Acc:HGNC:9367]	3177	1.1149	0.0459716
PRR22	proline rich 22 [Source:HGNC Symbol;Acc:HGNC:28354]	1373	-5.9514	6.13776e-09
RPSAP18	ribosomal protein SA pseudogene 18 [Source:HGNC Symbol;Acc:HGNC:36106]	886	2.35998	0.0410574
TNN	tenascin N [Source:HGNC Symbol;Acc:HGNC:22942]	5042	3.34964	0.0389753
RNASE10	ribonuclease A family member 10 (inactive) [Source:HGNC Symbol;Acc:HGNC:19275]	1172	-1.35358	0.00224825
VPS33B-DT	VPS33B divergent transcript [Source:HGNC Symbol;Acc:HGNC:51413]	2159	-1.41286	0.0186878
AVIL	advillin [Source:HGNC Symbol;Acc:HGNC:14188]	2891	1.40789	0.00557519
AL390728.5	novel transcript	706	-2.47371	1.13187e-05
AC068790.8	novel protein	700	-2.54327	0.032284
MMEL1	membrane metalloendopeptidase like 1 [Source:HGNC Symbol;Acc:HGNC:14668]	2879	-3.99731	0.00538862
DSCR9	Down syndrome critical region 9 [Source:HGNC Symbol;Acc:HGNC:16301]	1644	2.61268	0.0450472
ANKRD20A8P	ankyrin repeat domain 20 family member A8, pseudogene [Source:HGNC Symbol;Acc:HGNC:23666]	5589	1.22289	0.00484323
AC109642.1	novel transcript	1071	3.30266	0.00375795
AC130324.1	novel transcript, antisense ATAD5	831	3.61268	0.0197852
ATOH7	atonal bHLH transcription factor 7 [Source:HGNC Symbol;Acc:HGNC:13907]	1519	-1.87918	0.0103636
TXNIP	thioredoxin interacting protein [Source:HGNC Symbol;Acc:HGNC:16952]	2905	-1.04375	9.50582e-55
MRPS9-AS2	MRPS9 antisense RNA 2 [Source:HGNC Symbol;Acc:HGNC:40687]	642	3.34964	0.0389753
RFPL3S	RFPL3 antisense [Source:HGNC Symbol;Acc:HGNC:9981]	4520	1.13081	0.000489126
BX322639.1	zinc finger protein pseudogene	6590	-2.77964	0.0266866
H19	H19 imprinted maternally expressed transcript [Source:HGNC Symbol;Acc:HGNC:4713]	2348	-1.63971	1.82616e-14
AC023055.1	novel protein	1807	1.29153	9.82494e-15
SAPCD1-AS1	SAPCD1 antisense RNA 1 [Source:HGNC Symbol;Acc:HGNC:39824]	461	4.22149	0.00247729
FAR2P1	fatty acyl-CoA reductase 2 pseudogene 1 [Source:HGNC Symbol;Acc:HGNC:49284]	3793	2.83507	0.0238051
AC096631.2	ribosomal protein S2 (RPS2) pseudogene	790	-1.78531	0.0167057
NONOP2	non-POU domain containing, octamer-binding pseudogene 2 [Source:HGNC Symbol;Acc:HGNC:42032]	1231	1.55109	0.0103964
TM4SF19-TCTEX1D2	TM4SF19-TCTEX1D2 readthrough (NMD candidate) [Source:HGNC Symbol;Acc:HGNC:49190]	964	1.88822	0.000141823
AL591501.1	novel transcript	4113	-1.88848	0.00661837
DND1P1	DND microRNA-mediated repression inhibitor 1 pseudogene 1 [Source:HGNC Symbol;Acc:HGNC:31444]	1059	4.12195	0.00368164
SFRP4	secreted frizzled related protein 4 [Source:HGNC Symbol;Acc:HGNC:10778]	2868	2.14319	0.00866209
ANOS2P	anosmin 2, pseudogene [Source:HGNC Symbol;Acc:HGNC:6214]	2919	-3.55002	0.0221894
FOXE3	forkhead box E3 [Source:HGNC Symbol;Acc:HGNC:3808]	1768	3.34964	0.0389753
PGAM1P7	phosphoglycerate mutase 1 pseudogene 7 [Source:HGNC Symbol;Acc:HGNC:42454]	737	4.61268	0.000402505
ATP5MF-PTCD1	ATP5MF-PTCD1 readthrough [Source:HGNC Symbol;Acc:HGNC:38844]	2491	1.96974	2.43758e-35
SFTPA2	surfactant protein A2 [Source:HGNC Symbol;Acc:HGNC:10799]	815	2.61268	0.0450472
AC105036.3	novel transcript	789	2.82668	4.09986e-06
RBM38-AS1	RBM38 antisense RNA 1 [Source:HGNC Symbol;Acc:HGNC:40725]	1540	2.61268	0.00459139
FSD2	fibronectin type III and SPRY domain containing 2 [Source:HGNC Symbol;Acc:HGNC:18024]	6418	1.50845	0.0140867
AC073107.2	sulfatase modifying factor 2 (SUMF2) pseudogene	238	1.23416	0.00718406
AC048382.6	novel transcript, antisense to ZSCAN2	1223	-4.3242	0.00144331
PCAT14	prostate cancer associated transcript 14 [Source:HGNC Symbol;Acc:HGNC:48977]	3935	-2.43565	0.0096749
AC008115.3	novel transcript	549	-1.70925	0.0499163
MUC3A	mucin 3A, cell surface associated [Source:HGNC Symbol;Acc:HGNC:7513]	11248	1.52248	0.0013426
H2AC17	H2A clustered histone 17 [Source:HGNC Symbol;Acc:HGNC:4735]	487	2.30782	8.8752e-06
SAGE1	sarcoma antigen 1 [Source:HGNC Symbol;Acc:HGNC:30369]	2879	-1.41286	0.0186878
DRD5P1	dopamine receptor D5 pseudogene 1 [Source:HGNC Symbol;Acc:HGNC:3027]	1438	-3.92834	0.00688561
OBI1-AS1	OBI1 antisense RNA 1 [Source:HGNC Symbol;Acc:HGNC:42700]	6001	1.69138	0.0212146
RBM12B-AS1	RBM12B antisense RNA 1 [Source:HGNC Symbol;Acc:HGNC:28818]	653	-4.55725	0.000472437
AL513477.2	novel transcript, sense intronic to MORN1	568	-2.55725	0.0497981
AL109811.1	novel transcript	2682	-1.46808	0.00403251
AL365356.1	novel transcript	945	3.31015	0.00416382
AL390726.3	novel transcript	469	4.29675	0.00180554
SLC18A2	solute carrier family 18 member A2 [Source:HGNC Symbol;Acc:HGNC:10935]	3831	-1.98437	0.0468199
AL031777.2	novel protein	1637	-3.39989	0.032831
KCNK2	potassium two pore domain channel subfamily K member 2 [Source:HGNC Symbol;Acc:HGNC:6277]	3875	3.61268	0.0197852
AL035446.1	novel transcript	453	-4.06314	0.0042216
DTX1	deltex E3 ubiquitin ligase 1 [Source:HGNC Symbol;Acc:HGNC:3060]	3455	-2.70925	0.000219201
AC107071.1	novel transcript	1310	2.25011	0.00499115
AC021037.1	novel transcript, antisense to ZNF518A	1474	-1.11481	0.00960058
RNA5S1	RNA, 5S ribosomal 1 [Source:HGNC Symbol;Acc:HGNC:34362]	119	4.68493	0.000738694
ST7-AS1	ST7 antisense RNA 1 [Source:HGNC Symbol;Acc:HGNC:16000]	1889	-1.32968	9.72711e-05
AGAP10P	ArfGAP with GTPase domain, ankyrin repeat and PH domain 10, pseudogene [Source:HGNC Symbol;Acc:HGNC:23659]	2418	1.68164	8.31121e-07
AL669942.1	novel cytochrome P450 family pseudogene	4692	1.09983	0.00105525
AMT	aminomethyltransferase [Source:HGNC Symbol;Acc:HGNC:473]	1997	-1.22935	1.47078e-07
AC132938.4	novel transcript, antisense NARF	920	1.16963	0.00373762
LINC02267	long intergenic non-protein coding RNA 2267 [Source:HGNC Symbol;Acc:HGNC:53181]	1687	-3.06314	0.0103159
CYBB	cytochrome b-245 beta chain [Source:HGNC Symbol;Acc:HGNC:2578]	4276	1.72815	0.0229304
GAB3	GRB2 associated binding protein 3 [Source:HGNC Symbol;Acc:HGNC:17515]	4745	-1.38732	0.0332987
AC012676.3	novel transcript, sense intronic with DNAJA3	479	2.61268	0.0450472
AL035458.1	density-regulated protein (DENR) pseudogene	585	-3.30714	0.00386482
AC105020.6	novel transcript, antisense to IMP3	1217	-3.09305	2.50627e-05
AC004687.2	novel transcript	5828	-4.25176	0.00197876
ODF3B	outer dense fiber of sperm tails 3B [Source:HGNC Symbol;Acc:HGNC:34388]	917	1.16522	0.0278391
FES	FES proto-oncogene, tyrosine kinase [Source:HGNC Symbol;Acc:HGNC:3657]	2737	-1.84676	0.0001715
LINC01277	long intergenic non-protein coding RNA 1277 [Source:HGNC Symbol;Acc:HGNC:50334]	2398	3.34964	0.00350515
AC009309.2	novel transcript, antisense to IMMT	460	-3.86953	0.00841684
AL110114.1	novel transcript, antisense to PSMF1	2676	-1.38732	0.0332987
AL358472.7	novel protein	2253	7.8	2.61427e-25
AL022318.4	novel protein	2121	3.60786	0.0200534
OR5BA1P	olfactory receptor family 5 subfamily BA member 1 pseudogene [Source:HGNC Symbol;Acc:HGNC:15270]	5464	2.61268	0.0450472
AC008013.1	tetraspanin family pseudogene	819	-1.11913	0.0217545
STK32B	serine/threonine kinase 32B [Source:HGNC Symbol;Acc:HGNC:14217]	3535	-2.55725	0.0497981
TGFB2-OT1	TGFB2 overlapping transcript 1 [Source:HGNC Symbol;Acc:HGNC:50629]	1371	-3.84216	0.00921806
AL136988.1	novel transcript	1029	1.17928	0.042549
DARS-AS1	DARS antisense RNA 1 [Source:HGNC Symbol;Acc:HGNC:40170]	1420	-1.01786	0.0137339
FOXD4	forkhead box D4 [Source:HGNC Symbol;Acc:HGNC:3805]	1974	1.29715	0.000134371
CMYA5	cardiomyopathy associated 5 [Source:HGNC Symbol;Acc:HGNC:14305]	12888	1.13081	0.000489126
IER3-AS1	IER3 antisense RNA 1 [Source:HGNC Symbol;Acc:HGNC:53629]	527	-1.61828	0.00724089
LCNL1	lipocalin like 1 [Source:HGNC Symbol;Acc:HGNC:34436]	1836	-3.29421	0.0423274
AC004224.2	novel transcript	529	4.39648	0.00115983
AC009065.4	novel transcript	543	-1.38732	0.00913861
TMEM132B	transmembrane protein 132B [Source:HGNC Symbol;Acc:HGNC:29397]	10906	-1.70925	0.0499163
AC145207.6	novel transcript	782	3.37254	0.0369038
AC138409.1	POM121-like protein 1 pseudogene	3598	-1.57636	0.0225319
AF196969.1	novel protein	1426	-2.00992	0.000207109
YBX2	Y-box binding protein 2 [Source:HGNC Symbol;Acc:HGNC:17948]	1654	-1.21329	0.000543102
CCBE1	collagen and calcium binding EGF domains 1 [Source:HGNC Symbol;Acc:HGNC:29426]	6403	-1.12224	0.000146035
AC126365.1	novel transcript	1514	-1.90359	0.00355032
AC092611.1	novel transcript, antisense to PET112L	2565	1.68601	0.0106953
KBTBD11-OT1	KBTBD11 overlapping transcript 1 [Source:NCBI gene (formerly Entrezgene);Acc:104266957]	6169	5.00774	3.89386e-05
MEIS1-AS3	MEIS1 antisense RNA 3 [Source:HGNC Symbol;Acc:HGNC:40369]	707	-2.77964	0.0266866
METTL24	methyltransferase like 24 [Source:HGNC Symbol;Acc:HGNC:21566]	1119	-4.05975	5.33441e-05
AL162311.3	novel transcript, antisense to BRMS1L	2867	1.09077	0.00823202
EIF3FP3	eukaryotic translation initiation factor 3 subunit F pseudogene 3 [Source:HGNC Symbol;Acc:HGNC:37625]	1086	3.7458	0.0134112
ZHX1-C8orf76	ZHX1-C8orf76 readthrough [Source:HGNC Symbol;Acc:HGNC:42975]	1257	1.48184	2.02838e-05
AC016876.4	novel transcript, antisense to TNFSF12	426	-2.77964	0.0266866
RPL23AP49	ribosomal protein L23a pseudogene 49 [Source:HGNC Symbol;Acc:HGNC:35689]	1138	-1.38732	0.00913861
HMGB1P9	high mobility group box 1 pseudogene 9 [Source:HGNC Symbol;Acc:HGNC:13320]	646	3.61268	0.0197852
AL031056.1	novel transcript	2193	-3.77964	0.0112804
ABCC2	ATP binding cassette subfamily C member 2 [Source:HGNC Symbol;Acc:HGNC:53]	5806	1.70231	1.29389e-08
TPTE2P6	transmembrane phosphoinositide 3-phosphatase and tensin homolog 2 pseudogene 6 [Source:HGNC Symbol;Acc:HGNC:42644]	1275	-3.03579	0.000346033
AC097634.4	novel protein	3028	-3.55243	0.0220432
SNRPEP4	SNRPE pseudogene 4 [Source:HGNC Symbol;Acc:HGNC:43446]	279	-3.31427	0.0403878
AL021155.4	novel transcript	1715	-1.12269	0.0152108
HCLS1	hematopoietic cell-specific Lyn substrate 1 [Source:HGNC Symbol;Acc:HGNC:4844]	1992	1.157	0.0058037
EXOC3L1	exocyst complex component 3 like 1 [Source:HGNC Symbol;Acc:HGNC:27540]	2429	-4.14221	0.00310617
AC093484.3	novel transcript	461	1.21695	0.000688949
CELF6	CUGBP Elav-like family member 6 [Source:HGNC Symbol;Acc:HGNC:14059]	3373	-2.92507	0.0060022
ZSCAN12P1	zinc finger and SCAN domain containing 12 pseudogene 1 [Source:HGNC Symbol;Acc:HGNC:13850]	1657	1.24216	0.0130223
APOL6	apolipoprotein L6 [Source:HGNC Symbol;Acc:HGNC:14870]	10065	-1.55725	0.0445328
INSYN2A	inhibitory synaptic factor 2A [Source:HGNC Symbol;Acc:HGNC:33859]	4836	-2.77964	0.0266866
ANKRD11P2	ANKRD11 pseudogene 2 [Source:HGNC Symbol;Acc:HGNC:54738]	988	4.74031	0.000201072
AC117481.1	novel transcript	790	-4.68708	0.000235695
FIBIN	fin bud initiation factor homolog [Source:HGNC Symbol;Acc:HGNC:33747]	2976	-1.19468	7.37236e-05
HRH4	histamine receptor H4 [Source:HGNC Symbol;Acc:HGNC:17383]	3664	2.61268	0.0450472
AC025678.3	TEC	4824	1.23717	0.00277983
RAB11FIP1P1	RAB11 family interacting protein 1 pseudogene 1 [Source:HGNC Symbol;Acc:HGNC:42366]	1762	1.36421	0.000702836
AL049646.1	novel transcript	2490	1.53021	0.0171469
LINC01529	long intergenic non-protein coding RNA 1529 [Source:HGNC Symbol;Acc:HGNC:51268]	2484	1.83507	0.00258286
PSLNR	prostate enriched lncRNA [Source:HGNC Symbol;Acc:HGNC:54405]	624	-1.32601	0.0296917
NPIPB9	nuclear pore complex interacting protein family member B9 [Source:HGNC Symbol;Acc:HGNC:41987]	2123	1.32236	8.25852e-06
MRO	maestro [Source:HGNC Symbol;Acc:HGNC:24121]	1125	3.02771	0.0125677
CDH10	cadherin 10 [Source:HGNC Symbol;Acc:HGNC:1749]	3438	1.90218	0.00157654
TBC1D3D	TBC1 domain family member 3D [Source:HGNC Symbol;Acc:HGNC:28944]	2116	1.00873	0.00401521
AC010132.2	serine/threonine kinase receptor associated protein (STRAP) pseudogene	1043	-4.46157	0.000761987
AC010616.1	novel protein, ATP1A3-RABAC1 readthrough	3536	1.15178	0.000812574
AC068473.1	novel transcript	1111	-3.29421	0.0423274
SYS1-DBNDD2	SYS1-DBNDD2 readthrough (NMD candidate) [Source:HGNC Symbol;Acc:HGNC:33535]	673	-1.38168	0.00965615
AL357054.5	novel transcript	888	3.40623	0.0340055
AC068189.2	novel transcript, antisense to NDUFAF6	1551	2.61268	0.0450472
AC007375.3	novel transcript, antisense to ZDHHC22	2314	-1.11388	0.00777831
AL109653.3	novel transcript, antisense to SLITRK2	2805	-1.35846	0.000185073
AC009948.1	novel transcript, antisense to titin	1798	-1.66769	0.00062919
PTPRH	protein tyrosine phosphatase receptor type H [Source:HGNC Symbol;Acc:HGNC:9672]	3923	1.02771	0.00604902
AL035427.2	novel transcript	3341	2.9346	0.00076189
TRIML2	tripartite motif family like 2 [Source:HGNC Symbol;Acc:HGNC:26378]	1639	3.02771	0.0125677
AL355385.2		1886	-4.35772	0.00124117
INHBA	inhibin subunit beta A [Source:HGNC Symbol;Acc:HGNC:6066]	1632	1.2978	0.0010815
AC108471.2	novel transcript	3296	-1.48183	0.0319368
AC037459.1	novel protein	977	1.1136	0.0401789
AC005076.1	novel transcript, antisense to DMTF1	819	-1.08776	0.000103986
AL031963.3	novel transcript, antisense to RIPK1	850	1.27564	0.0281362
HNRNPA1P30	heterogeneous nuclear ribonucleoprotein A1 pseudogene 30 [Source:HGNC Symbol;Acc:HGNC:39548]	997	-3.30857	0.0409325
CHRNA4	cholinergic receptor nicotinic alpha 4 subunit [Source:HGNC Symbol;Acc:HGNC:1958]	5583	-1.60972	0.00166913
AC006435.1	novel transcript, antisense to MNT	1065	1.08545	0.00861191
RPS27AP16	ribosomal protein S27a pseudogene 16 [Source:HGNC Symbol;Acc:HGNC:36855]	566	-2.71322	0.0159606
AC005330.1	novel transcript	1238	2.19764	0.0265084
AC108449.3	novel transcript, antisense to KIF13B	585	-2.13654	0.0149658
ENO1P1	enolase 1 pseudogene 1 [Source:HGNC Symbol;Acc:HGNC:3352]	1304	-5.9936	0.000132488
AC012181.1	novel transcript, sense intronic to HERPUD1	699	-2.03775	0.00553973
MYBPC2	myosin binding protein C2 [Source:HGNC Symbol;Acc:HGNC:7550]	3604	3.02771	0.0125677
SCG5	secretogranin V [Source:HGNC Symbol;Acc:HGNC:10816]	659	2.53021	0.000919267
CRYGN	crystallin gamma N [Source:HGNC Symbol;Acc:HGNC:20458]	566	4.02771	0.00524055
ZNF575	zinc finger protein 575 [Source:HGNC Symbol;Acc:HGNC:27606]	2285	2.61268	0.0450472
AC012615.2	novel transcript, antisense to REXO1	447	1.63239	0.0147142
ACOT1	acyl-CoA thioesterase 1 [Source:HGNC Symbol;Acc:HGNC:33128]	1686	-1.56899	1.22217e-09
AC069368.1	novel protein	750	1.95199	0.0476219
CDR1	cerebellar degeneration related protein 1 [Source:HGNC Symbol;Acc:HGNC:1798]	789	-3.95779	0.00620952
AL137009.1	novel transcript, antisense to FAM184A	1812	3.02055	0.0124473
HOTTIP	HOXA distal transcript antisense RNA [Source:HGNC Symbol;Acc:HGNC:37461]	3343	-1.38035	0.0129081
TTLL1	tubulin tyrosine ligase like 1 [Source:HGNC Symbol;Acc:HGNC:1312]	1736	-1.10796	8.70899e-10
FERP1	FER tyrosine kinase pseudogene 1 [Source:HGNC Symbol;Acc:HGNC:26443]	793	1.56223	0.0278081
AC116407.2	novel transcript	860	-3.14221	0.0076401
AC092139.2	novel transcript	2794	2.20396	0.0361252
LINC02323	long intergenic non-protein coding RNA 2323 [Source:HGNC Symbol;Acc:HGNC:53242]	1603	1.39028	0.022427
AC103858.3	novel transcript, antisense to STARD5	2276	2.14541	0.00856774
AC124290.1	novel transcript	4914	3.60303	0.0203253
AC026202.3	novel transcript, antisense to EDEM1	1127	-1.49791	0.0413512
OVOL1	ovo like transcriptional repressor 1 [Source:HGNC Symbol;Acc:HGNC:8525]	2988	-3.97229	0.00589721
MIR3659HG	MIR3659 host gene [Source:HGNC Symbol;Acc:HGNC:54306]	593	3.34964	0.0389753
CYP4X1	cytochrome P450 family 4 subfamily X member 1 [Source:HGNC Symbol;Acc:HGNC:20244]	2256	-3.29421	0.00408841
AC020909.3	novel transcript, antisense to EMC10	375	5.87621	2.01071e-08
AL049650.1	novel protein	823	-2.69541	1.11089e-06
AC127526.4	novel transcript	1173	3.83507	0.010139
AC007773.1	novel transcript, antisense to DPY19L3	972	-1.35931	0.00225149
AC117503.2	novel transcript	601	2.48715	0.00828712
AC026348.1	Rab geranylgeranyltransferase, beta subunit (RABGGTB) pseudogene	1053	2.19764	0.0265084
AL022069.2	TEC	1785	-1.33486	0.0283769
CU638689.1	novel transcript	897	6.31238	7.98977e-11
AC117503.3	novel transcript	1418	-2.29421	0.0174068
AL031710.2	novel transcript, sense intronic to MAPK8IP3	722	3.34964	0.0389753
RPL12P1	ribosomal protein L12 pseudogene 1 [Source:HGNC Symbol;Acc:HGNC:13976]	498	3.409	0.0337747
TTPA	alpha tocopherol transfer protein [Source:HGNC Symbol;Acc:HGNC:12404]	2633	1.61268	0.0374752
DRD5P2	dopamine receptor D5 pseudogene 2 [Source:HGNC Symbol;Acc:HGNC:3028]	2012	-1.74347	0.0442386
AC104024.4	novel transcript	1508	3.83507	0.010139
AC091178.2	novel transcript, antisense to PLXDC1	1171	-1.3646	0.000660646
NTM	neurotrimin [Source:HGNC Symbol;Acc:HGNC:17941]	1607	-3.77964	0.0112804
LINC02572	long intergenic non-protein coding RNA 2572 [Source:HGNC Symbol;Acc:HGNC:53634]	1764	-1.25239	0.0426173
DPYSL3	dihydropyrimidinase like 3 [Source:HGNC Symbol;Acc:HGNC:3015]	5492	-1.67273	1.06626e-05
GOLGA6L17P	golgin A6 family like 17, pseudogene [Source:HGNC Symbol;Acc:HGNC:49414]	1398	2.34381	0.000289846
AL359710.1	novel transcript	2413	-3.97229	0.00589721
LINC02019	long intergenic non-protein coding RNA 2019 [Source:HGNC Symbol;Acc:HGNC:52854]	2060	2.83507	0.0013911
GNRHR	gonadotropin releasing hormone receptor [Source:HGNC Symbol;Acc:HGNC:4421]	4402	1.53021	0.0171469
RAC1P2	Rac family small GTPase 1 pseudogene 2 [Source:HGNC Symbol;Acc:HGNC:31414]	579	2.27992	0.00417921
CD79A	CD79a molecule [Source:HGNC Symbol;Acc:HGNC:1698]	801	2.61268	0.0450472
AC124016.2	novel transcript	1899	-1.55725	0.0138719
AL033527.2	novel transcript, antisense to BMP8B	1196	-1.38732	0.00913861
AC138430.1	novel transcript, readthrough between TM6SF2 and HAPLN4	5409	-2.38716	3.54046e-05
FGF11	fibroblast growth factor 11 [Source:HGNC Symbol;Acc:HGNC:3667]	2578	1.04523	4.7863e-11
RABGAP1L-IT1	RABGAP1L intronic transcript 1 [Source:HGNC Symbol;Acc:HGNC:41471]	737	3.14064	0.00584625
TUBBP1	tubulin beta pseudogene 1 [Source:HGNC Symbol;Acc:HGNC:12414]	1646	-1.17597	2.58414e-13
RAB25	RAB25, member RAS oncogene family [Source:HGNC Symbol;Acc:HGNC:18238]	1100	-2.14221	0.0305625
SLC5A2	solute carrier family 5 member 2 [Source:HGNC Symbol;Acc:HGNC:11037]	2267	1.27309	0.0101249
SNAI1	snail family transcriptional repressor 1 [Source:HGNC Symbol;Acc:HGNC:11128]	1705	1.00262	0.00172748
AL159163.1	novel protein	600	4.71029	0.000237894
AL137058.2	novel transcript	825	1.17605	0.00306075
HSFX1	heat shock transcription factor family, X-linked 1 [Source:HGNC Symbol;Acc:HGNC:29603]	1963	3.83301	0.0102066
CPN1	carboxypeptidase N subunit 1 [Source:HGNC Symbol;Acc:HGNC:2312]	1855	-3.29421	0.0423274
AL590399.3	novel transcript	543	3.34964	0.0389753
MDH1B	malate dehydrogenase 1B [Source:HGNC Symbol;Acc:HGNC:17836]	2334	-1.12429	0.0043103
AC017116.1	novel transcript, sense overlapping DBNL	708	-3.95231	0.00633093
ANKRD36BP1	ankyrin repeat domain 36B pseudogene 1 [Source:HGNC Symbol;Acc:HGNC:28169]	1779	4.4989	0.000714948
GPRC5D-AS1	GPRC5D and HEBP1 antisense RNA 1 [Source:HGNC Symbol;Acc:HGNC:53599]	1746	-3.77964	0.0112804
AL135910.1	novel transcript	4107	-1.27814	0.0452011
KPNA2P3	karyopherin subunit alpha 2 pseudogene 3 [Source:HGNC Symbol;Acc:HGNC:52870]	848	-1.4133	0.00197227
AC104794.5	novel transcript, antisense to KLF11	446	-2.15648	0.0154982
AL161729.4	novel transcript, antisense to PTCH1	476	-1.70925	0.00555726
AC004771.4	Novel transcript, antisense to CAMTA2	542	-2.59937	0.019606
CATSPER3	cation channel sperm associated 3 [Source:HGNC Symbol;Acc:HGNC:20819]	1355	1.76468	0.0429432
NTAN1P2	N-terminal asparagine amidase pseudogene 2 [Source:HGNC Symbol;Acc:HGNC:45262]	940	2.02771	0.0468417
AC124944.1	protein phosphatase 4, regulatory subunit 2 (PPP4R2) pseudogene	1242	-1.33031	0.0432879
AC093827.1	ribosomal protein L6 (RPL6) pseudogene	861	-1.21336	2.1819e-13
AC084724.1	novel transcript, antisense to NEK1	1388	4.34964	0.00143267
GOLGA6B	golgin A6 family member B [Source:HGNC Symbol;Acc:HGNC:32205]	2134	-4.20341	0.00242366
AC100830.3	novel transcript, antisense to ornithine decarboxylase antizyme 2 OAZ2	554	-4.587	0.00040482
AC078778.1	novel transcript, sense overlapping to COPZ1 & HNRNPA1	567	3.34964	0.0389753
SCN11A	sodium voltage-gated channel alpha subunit 11 [Source:HGNC Symbol;Acc:HGNC:10583]	6793	1.23069	0.00543353
NPFFR2	neuropeptide FF receptor 2 [Source:HGNC Symbol;Acc:HGNC:4525]	1922	1.51314	0.00241481
ATOH8	atonal bHLH transcription factor 8 [Source:HGNC Symbol;Acc:HGNC:24126]	5658	1.19764	0.0420054
AC135050.1	novel transcript, antisense to ZNF668	3380	4.29375	0.00182894
AC007182.1	novel transcript, antisense to FLVCR2	2159	3.77832	0.0121341
SIK1	salt inducible kinase 1 [Source:HGNC Symbol;Acc:HGNC:11142]	4747	1.57839	0.000235769
AC005618.4	novel transcript	1508	-2.55725	0.00553284
AL137077.2	novel transcript	1608	-1.19468	0.0121756
AC007663.3	novel transcript	465	-2.55725	0.00553284
AL772307.1	novel transcript	1066	-3.30063	0.000307738
AC019257.1	novel transcript	1913	-1.47479	0.0216071
AC010503.5	novel transcript, antisense to DENND1C	688	-3.77964	0.0112804
TLR3	toll like receptor 3 [Source:HGNC Symbol;Acc:HGNC:11849]	6015	3.83507	0.010139
EML2-AS1	EML2 antisense RNA 1 [Source:HGNC Symbol;Acc:HGNC:48331]	886	1.25613	0.00438381
KLRC2	killer cell lectin like receptor C2 [Source:HGNC Symbol;Acc:HGNC:6375]	1211	-3.29421	0.0423274
NUPR1	nuclear protein 1, transcriptional regulator [Source:HGNC Symbol;Acc:HGNC:29990]	550	-1.15705	6.68054e-20
AC007285.1	novel transcript	518	-3.29421	0.0423274
PROX1-AS1	PROX1 antisense RNA 1 [Source:HGNC Symbol;Acc:HGNC:43656]	5266	-1.0792	0.0208627
AL022341.2	novel transcript, antisense to WDR90	1417	-4.20648	0.00239309
AL358472.6	novel protein	1706	-1.0225	1.06631e-09
NANOS3	nanos C2HC-type zinc finger 3 [Source:HGNC Symbol;Acc:HGNC:22048]	581	3.83507	0.010139
MAGEA2B	MAGE family member A2B [Source:HGNC Symbol;Acc:HGNC:19340]	1946	-1.34321	1.01044e-17
OR11H7	olfactory receptor family 11 subfamily H member 7 (gene/pseudogene) [Source:HGNC Symbol;Acc:HGNC:15350]	945	2.83507	0.0238051
RNU1-3	RNA, U1 small nuclear 3 [Source:HGNC Symbol;Acc:HGNC:10130]	164	3.40623	0.0340055
SARDH	sarcosine dehydrogenase [Source:HGNC Symbol;Acc:HGNC:10536]	3344	-1.09258	0.00181761
AL035425.4	TEC	1063	-1.77031	3.40898e-44
DNASE1L2	deoxyribonuclease 1 like 2 [Source:HGNC Symbol;Acc:HGNC:2958]	1349	-1.64301	0.00234563
AL133551.1	novel transcript	1222	-1.97229	0.0022359
AP000255.1	novel transcript	676	3.34964	0.0389753
RNVU1-18	RNA, variant U1 small nuclear 18 [Source:HGNC Symbol;Acc:HGNC:37496]	164	3.40623	0.0340055
AL096865.1	novel transcript, antisense to RUNX2	927	1.34964	0.041599
AC012306.2	novel transcript	630	-1.1631	0.000573997
AL049840.6	novel transcript, sense intronic to KLC1	811	2.91784	0.000400463
AL031670.1	novel transcript, antisense to PANK2	669	1.76468	0.0429432
AC115284.4	novel transcript	3029	-1.3646	0.0160407
AC083799.1	novel transcript, sense intronic to TMCC1	910	2.17009	4.3929e-06
CTRC	chymotrypsin C [Source:HGNC Symbol;Acc:HGNC:2523]	3482	-2.55725	0.0497981
DEFB131E	defensin beta 131E (pseudogene) [Source:HGNC Symbol;Acc:HGNC:39765]	683	-2.55725	0.0497981
ANO7L1	anoctamin 7 like 1 (pseudogene) [Source:HGNC Symbol;Acc:HGNC:32248]	1720	1.75191	0.00298156
AP1M2	adaptor related protein complex 1 subunit mu 2 [Source:HGNC Symbol;Acc:HGNC:558]	1757	-1.70925	0.0499163
AC020663.4	novel transcript	2234	6.69872	1.62695e-13
BRCC3P1	BRCA1/BRCA2-containing complex subunit 3 pseudogene 1 [Source:HGNC Symbol;Acc:HGNC:51444]	951	1.26872	0.0105494
OR7E38P	olfactory receptor family 7 subfamily E member 38 pseudogene [Source:HGNC Symbol;Acc:HGNC:8411]	985	2.66542	7.71755e-05
MEI1	meiotic double-stranded break formation protein 1 [Source:HGNC Symbol;Acc:HGNC:28613]	4016	-3.29421	0.0423274
FOXA2	forkhead box A2 [Source:HGNC Symbol;Acc:HGNC:5022]	2422	-3.97229	0.00589721
HNRNPA1P27	heterogeneous nuclear ribonucleoprotein A1 pseudogene 27 [Source:HGNC Symbol;Acc:HGNC:39545]	955	-2.77964	0.0266866
AC007066.3	novel transcript, antisense to RABGAP1	325	-3.55725	0.0217536
AL157871.1	novel transcript	478	-1.13272	0.0265921
SDR9C7	short chain dehydrogenase/reductase family 9C member 7 [Source:HGNC Symbol;Acc:HGNC:29958]	1789	-3.55725	0.0217536
AC138035.2	novel transcript	727	-3.40257	0.0326128
LINC01619	long intergenic non-protein coding RNA 1619 [Source:HGNC Symbol;Acc:HGNC:27409]	3007	1.54229	0.00931515
AL133313.1	novel transcript, antisense to RAD51B	1863	-2.67273	0.00309505
AC008038.1	eukaryotic translation elongation factor 1 gamma (	1314	3.6922	0.0157465
CFAP206	cilia and flagella associated protein 206 [Source:HGNC Symbol;Acc:HGNC:21405]	2207	2.89091	0.000190892
AC018797.3	novel transcript, antisense to UBE2D3	824	2.61268	0.0450472
TBCEL-TECTA	TBCEL-TECTA readthrough [Source:HGNC Symbol;Acc:HGNC:54857]	1432	1.51141	0.00308695
AC148477.2	novel transcript	3039	-1.61834	0.000461179
LINC00535	long intergenic non-protein coding RNA 535 [Source:HGNC Symbol;Acc:HGNC:43644]	1914	-2.29421	0.0174068
RPL26P6	ribosomal protein L26 pseudogene 6 [Source:HGNC Symbol;Acc:HGNC:34023]	438	3.61748	0.0195207
AC245100.4	phosphodiesterase 4D interacting protein (PDE4DIP) pseudogene	1555	1.52521	6.45509e-05
AL807776.1	Novel transcript	1938	-3.55725	0.0217536
AC026464.6	novel protein, COG8-PDF readthrough	887	1.30813	2.39798e-05
TCAF2C	TRPM8 channel associated factor 2C [Source:HGNC Symbol;Acc:HGNC:53641]	2577	4.09982	0.00400744
AURKAP1	aurora kinase A pseudogene 1 [Source:HGNC Symbol;Acc:HGNC:18611]	1212	4.44455	0.00092774
LCMT1-AS2	LCMT1 antisense RNA 2 [Source:HGNC Symbol;Acc:HGNC:51178]	5666	2.34964	0.0148732
COL20A1	collagen type XX alpha 1 chain [Source:HGNC Symbol;Acc:HGNC:14670]	8097	2.02771	0.0468417
PCK1	phosphoenolpyruvate carboxykinase 1 [Source:HGNC Symbol;Acc:HGNC:8724]	4320	-1.49166	0.000229137
PCDHGB5	protocadherin gamma subfamily B, 5 [Source:HGNC Symbol;Acc:HGNC:8712]	4578	1.81248	5.98006e-07
PSMD6-AS2	PSMD6 antisense RNA 2 [Source:HGNC Symbol;Acc:HGNC:44125]	2456	3.65298	0.0176483
ASB9	ankyrin repeat and SOCS box containing 9 [Source:HGNC Symbol;Acc:HGNC:17184]	1613	-3.29421	0.0423274
AC242988.2	Novel transcript	1155	3.83507	0.010139
AC010327.7	novel transcript	2002	-3.14441	0.00125218
GRM4	glutamate metabotropic receptor 4 [Source:HGNC Symbol;Acc:HGNC:4596]	7368	1.09184	0.0328158
AC002116.2	uncharacterized LOC101927572 [Source:NCBI gene (formerly Entrezgene);Acc:101927572]	643	-1.00389	0.00047996
AC008840.1	novel transcript	2064	2.29075	0.0219757
CTBP2P9	CTBP2 pseudogene 9 [Source:HGNC Symbol;Acc:HGNC:54511]	1185	1.85368	0.00345727
CCT6B	chaperonin containing TCP1 subunit 6B [Source:HGNC Symbol;Acc:HGNC:1621]	1847	1.14319	0.0185262
MIR22HG	MIR22 host gene [Source:HGNC Symbol;Acc:HGNC:28219]	2626	1.43865	2.33079e-09
AC134050.1	U2-associated SR140 protein (SR140) pseudogene	933	3.34964	0.0389753
NXPH3	neurexophilin 3 [Source:HGNC Symbol;Acc:HGNC:8077]	1530	1.02771	0.000579181
FCRLB	Fc receptor like B [Source:HGNC Symbol;Acc:HGNC:26431]	1977	1.18526	0.0104711
TMPRSS13	transmembrane serine protease 13 [Source:HGNC Symbol;Acc:HGNC:29808]	2361	1.34964	0.041599
PHBP15	prohibitin pseudogene 15 [Source:HGNC Symbol;Acc:HGNC:39294]	665	3.96506	0.00655285
SNHG31	small nucleolar RNA host gene 31 [Source:HGNC Symbol;Acc:HGNC:54196]	2203	-3.29421	0.0423274
NPM1P6	nucleophosmin 1 pseudogene 6 [Source:HGNC Symbol;Acc:HGNC:7926]	871	-2.57655	0.00526268
AL672310.1	novel transcript	2223	2.48918	0.00941599
AC116351.2	novel transcript	1585	-3.43172	0.00218958
MAFG	MAF bZIP transcription factor G [Source:HGNC Symbol;Acc:HGNC:6781]	1743	-1.95419	1.25181e-73
AL022322.1	novel transcript, antisense to BAIAP2L2	1433	-1.08776	0.0250422
AC002072.1	novel transcript	1108	3.01696	0.000418705
C16orf46	chromosome 16 open reading frame 46 [Source:HGNC Symbol;Acc:HGNC:26525]	1599	4.85248	0.000104312
AL136221.1	novel transcript, sense intronic to GRTP1	509	2.61268	0.0450472
HTR1F	5-hydroxytryptamine receptor 1F [Source:HGNC Symbol;Acc:HGNC:5292]	3140	2.02771	0.014914
AC004687.3	novel transcript, antisense to LPO	5569	3.34964	0.0389753
AL117329.1	novel transcript	7916	-3.2971	0.0420446
AC006305.1	novel transcript	2558	-3.95414	0.00629019
AC093884.1	novel protein, WDFY1-AP1S3 readthrough	3429	2.09483	0.00912609
IFIT1	interferon induced protein with tetratricopeptide repeats 1 [Source:HGNC Symbol;Acc:HGNC:5407]	4302	1.02771	1.07269e-05
LINC01357	long intergenic non-protein coding RNA 1357 [Source:HGNC Symbol;Acc:HGNC:50588]	749	-3.14221	0.0076401
C17orf97	chromosome 17 open reading frame 97 [Source:HGNC Symbol;Acc:HGNC:33800]	1841	1.05519	0.00162643
ANGPTL2	angiopoietin like 2 [Source:HGNC Symbol;Acc:HGNC:490]	3443	-2.91089	3.92168e-05
AC007342.3	u3 small nucleolar ribonucleoprotein protein MPP10-like [Source:NCBI gene (formerly Entrezgene);Acc:643802]	3792	3.61268	0.0197852
AL671277.1	HLA complex group 4 pseudogene 5	993	-2.12678	0.00332307
ZNF654	zinc finger protein 654 [Source:HGNC Symbol;Acc:HGNC:25612]	6460	1.00417	2.49273e-22
AC024293.1	ribosomal protein S10 (RPS10) pseudogene	498	4.50669	0.000688264
MUCL3	mucin like 3 [Source:HGNC Symbol;Acc:HGNC:21666]	5587	3.61268	0.0197852
AC073389.1	novel transcript, antisense to USP54	795	-5.5102	6.16763e-07
AC232271.3	FOXP3 regulating long intergenic non-coding RNA	3780	2.19072	0.0014052
ERICH6-AS1	ERICH6 antisense RNA 1 [Source:HGNC Symbol;Acc:HGNC:41205]	5421	-1.0922	0.0243469
AL109659.2	novel transcript, antisense to SLC5A9	1674	-3.29421	0.0423274
AC007038.1	novel transcript, antisense to KANSL1L	740	-1.17392	0.0250431
LINC00639	long intergenic non-protein coding RNA 639 [Source:HGNC Symbol;Acc:HGNC:27502]	5789	3.36542	0.00326774
AC021106.3	TEC	531	-1.87918	0.0103636
HYDIN	HYDIN axonemal central pair apparatus protein [Source:HGNC Symbol;Acc:HGNC:19368]	21046	1.16666	0.027685
AC008798.2	novel transcript	2349	-2.737	0.0279307
PTCHD3P1	patched domain containing 3 pseudogene 1 [Source:HGNC Symbol;Acc:HGNC:44945]	537	-3.59776	0.00330631
TMEM18-DT	TMEM18 divergent transcript [Source:HGNC Symbol;Acc:HGNC:54481]	1943	-1.2222	0.0352518
AC022414.1	phosphodiesterase 8B [Source:NCBI gene (formerly Entrezgene);Acc:8622]	3397	3.81431	0.0108357
AC008507.1	TAF9 RNA polymerase II, TATA box binding protein (TBP)-associated factor, 32kDa (TAF9) pseudogene	759	-2.55725	0.0497981
AC010883.1	novel transcript	398	4.19764	0.00273009
FILIP1L	filamin A interacting protein 1 like [Source:HGNC Symbol;Acc:HGNC:24589]	3970	1.18818	0.00332442
AL132780.3	novel protein	835	1.61908	1.26028e-09
TRIM72	tripartite motif containing 72 [Source:HGNC Symbol;Acc:HGNC:32671]	8402	3.409	0.0337747
CDC27P1	cell division cycle 27 pseudogene 1 [Source:HGNC Symbol;Acc:HGNC:38091]	715	-2.5596	0.0472728
FHAD1-AS1	FHAD1 antisense RNA 1 [Source:HGNC Symbol;Acc:HGNC:41241]	3105	-3.43957	0.0297095
AC145124.1	novel transcript	1361	-1.0357	0.0152608
AC078909.1	novel transcript, antisense to MEIS2	464	4.03491	0.00510488
AC146944.2	glucuronidase, beta (GUSB) pseudogene	371	1.53508	0.0119459
AL139353.2	novel transcript, antisense to C14orf126	2231	1.23427	0.000296326
SIAH2-AS1	SIAH2 antisense RNA 1 [Source:HGNC Symbol;Acc:HGNC:40526]	3729	3.61268	0.0197852
ALKAL2	ALK and LTK ligand 2 [Source:HGNC Symbol;Acc:HGNC:27683]	1184	2.61268	0.0450472
AC113189.2	novel transcript	1975	-6.31605	4.97994e-11
PRSS36	serine protease 36 [Source:HGNC Symbol;Acc:HGNC:26906]	2811	-3.77964	0.0112804
AC099850.2	novel protein	557	-3.80619	0.0103636
FOXJ1	forkhead box J1 [Source:HGNC Symbol;Acc:HGNC:3816]	2587	4.48715	0.000756959
RN7SL333P	RNA, 7SL, cytoplasmic 333, pseudogene [Source:HGNC Symbol;Acc:HGNC:46349]	297	-3.29421	0.00408841
PRNCR1	prostate cancer associated non-coding RNA 1 [Source:HGNC Symbol;Acc:HGNC:48942]	12727	1.56889	0.0339118
LCTL	lactase like [Source:HGNC Symbol;Acc:HGNC:15583]	3147	1.53673	0.0276049
CEP164P1	centrosomal protein 164 pseudogene 1 [Source:HGNC Symbol;Acc:HGNC:44988]	2472	-1.80921	0.0131174
AC092299.1	novel pseudogene	757	1.72726	3.38832e-08
FP671120.7	novel transcript, similar to YY1 associated myogenesis RNA 1 YAM1	923	4.10496	0.00392974
TUBBP10	tubulin beta class I pseudogene 10 [Source:HGNC Symbol;Acc:HGNC:42344]	1301	-3.80857	0.00297317
Z98885.2	novel transcript	1594	1.61268	0.0374752
RPL9P7	ribosomal protein L9 pseudogene 7 [Source:HGNC Symbol;Acc:HGNC:30335]	580	-4.79807	0.000124291
GNL3LP1	G protein nucleolar 3 like pseudogene 1 [Source:HGNC Symbol;Acc:HGNC:25733]	1643	1.12517	0.00259619
BCRP3	BCR pseudogene 3 [Source:HGNC Symbol;Acc:HGNC:1016]	1457	1.99914	0.0489015
DUXAP8	double homeobox A pseudogene 8 [Source:HGNC Symbol;Acc:HGNC:32187]	622	5.0651	2.64138e-05
AC135507.1	novel transcript, antisense to PDHB	561	-1.71308	0.0488782
C1orf162	chromosome 1 open reading frame 162 [Source:HGNC Symbol;Acc:HGNC:28344]	1107	1.7826	0.000809389
ACCS	1-aminocyclopropane-1-carboxylate synthase homolog (inactive) [Source:HGNC Symbol;Acc:HGNC:23989]	2383	-1.02703	4.27206e-16
LINC00355	long intergenic non-protein coding RNA 355 [Source:HGNC Symbol;Acc:HGNC:27061]	1878	2.74361	0.0313227
NDUFB2-AS1	NDUFB2 antisense RNA 1 [Source:HGNC Symbol;Acc:HGNC:40396]	1648	2.48049	0.0194063
MMP24	matrix metallopeptidase 24 [Source:HGNC Symbol;Acc:HGNC:7172]	4376	1.94722	0.00249818
AC026954.2	novel protein	2571	5.88171	1.89109e-08
AC131235.1	ribosomal protein S3 (RPS3) pseudogene	732	3.34964	0.0389753
AC079804.3	novel transcript	1388	-4.14221	0.00310617
AC036108.2	novel transcript, antisense to SYNM	2562	1.94913	1.39484e-06
AC018362.3	novel protein	2549	2.28904	0.0486828
NOTCH2NLB	notch 2 N-terminal like B [Source:HGNC Symbol;Acc:HGNC:53923]	1108	-1.19468	0.000139943
BICD1P1	BICD cargo adaptor 1 pseudogene 1 [Source:HGNC Symbol;Acc:HGNC:51374]	1222	3.61268	0.0197852
PRDM7	PR/SET domain 7 [Source:HGNC Symbol;Acc:HGNC:9351]	2171	-1.84676	0.0300452
AC020765.2	novel transcript, antisense to CCDC101	432	-1.62018	0.00889755
RANP1	RAN pseudogene 1 [Source:HGNC Symbol;Acc:HGNC:21631]	651	-3.44477	0.0293169
LINC00877	long intergenic non-protein coding RNA 877 [Source:HGNC Symbol;Acc:HGNC:27706]	3441	-1.55725	0.00449422
DKFZP434A062	uncharacterized LOC26102 [Source:NCBI gene (formerly Entrezgene);Acc:26102]	5021	-2.14221	0.0305625
RAPGEF3	Rap guanine nucleotide exchange factor 3 [Source:HGNC Symbol;Acc:HGNC:16629]	6300	-1.2953	1.15226e-15
AC004877.1	novel transcript, antisense to ZNF862	4093	-1.39896	0.0014715
AC021016.1	novel transcript, overlapping to ARPC2 and GPBAR1	2048	-1.33486	0.0283769
ATP4A	ATPase H+/K+ transporting subunit alpha [Source:HGNC Symbol;Acc:HGNC:819]	3721	-2.08776	0.0105513
RPL9P25	ribosomal protein L9 pseudogene 25 [Source:HGNC Symbol;Acc:HGNC:36112]	579	-4.30284	0.00158634
AL356273.2	proteasome (prosome, macropain) 26S subunit, non-ATPase, 7 (Mov34 homolog) (PSMD7) pseudogene	973	-2.14221	0.0305625
AC093525.5	novel transcript, intronic to PDPK1	572	6.03334	0.017882
SOCS5P2	suppressor of cytokine signaling 5 pseudogene 2 [Source:HGNC Symbol;Acc:HGNC:44598]	1359	-3.29421	0.0423274
HMGN2P46	high mobility group nucleosomal binding domain 2 pseudogene 46 [Source:HGNC Symbol;Acc:HGNC:26817]	1923	-2.14861	0.0298867
AC011825.4	novel transcript, antisense to RNF138	473	1.80401	0.0308827
EFCAB5	EF-hand calcium binding domain 5 [Source:HGNC Symbol;Acc:HGNC:24801]	5132	2.83507	0.0013911
AL162151.2	pseudogene similar to part of ribosomal protein L3 (RPL3)	158	-1.58516	4.67697e-05
CYP3A7	cytochrome P450 family 3 subfamily A member 7 [Source:HGNC Symbol;Acc:HGNC:2640]	2079	-4.04439	0.00453017
G0S2	G0/G1 switch 2 [Source:HGNC Symbol;Acc:HGNC:30229]	876	-1.10265	1.23691e-48
TRAF3IP3	TRAF3 interacting protein 3 [Source:HGNC Symbol;Acc:HGNC:30766]	2234	1.82889	0.0335926
IKZF1	IKAROS family zinc finger 1 [Source:HGNC Symbol;Acc:HGNC:13176]	6255	-4.14221	0.00310617
MYLPF	myosin light chain, phosphorylatable, fast skeletal muscle [Source:HGNC Symbol;Acc:HGNC:29824]	604	-3.29421	0.0423274
COL6A3	collagen type VI alpha 3 chain [Source:HGNC Symbol;Acc:HGNC:2213]	10532	-1.1897	5.37239e-11
AL139353.1	novel protein	474	-4.78786	0.000132069
AL365400.2	ribosome binding factor A (putative) (RBFA) pseudogene	902	-4.14221	0.00310617
AC243585.2	novel transcript, antisense DDX52	508	-2.4218	0.00192899
AC135893.1	novel transcript, antisense to LMLN	1278	-2.97229	0.0142817
AQP6	aquaporin 6 [Source:HGNC Symbol;Acc:HGNC:639]	2245	-1.65036	0.0155548
CELF2-AS1	CELF2 antisense RNA 1 [Source:HGNC Symbol;Acc:HGNC:23515]	2469	-2.55725	0.0497981
AC018761.2	novel transcript, antisense to PRDX2	296	-1.66823	0.0412959
AC011476.2	novel transcript	1271	4.97912	4.70257e-05
AC010197.2	novel transcript	3765	2.21185	0.0244678
AF111169.1	novel transcript	721	1.17349	0.00970786
LINC02193	long intergenic non-protein coding RNA 2193 [Source:HGNC Symbol;Acc:HGNC:53055]	2328	1.49282	0.000290609
AC093110.1	novel transcript, antisense to SPTBN1	854	-3.31995	0.0398505
AC107027.1	novel transcript	938	2.85146	0.0226196
AC099063.4	novel transcript, antisense to GBP4	1602	1.12498	0.0267059
AC120114.4	novel protein	556	-1.71016	0.0440432
OXCT1-AS1	OXCT1 antisense RNA 1 [Source:HGNC Symbol;Acc:HGNC:40423]	2195	-1.92684	6.83254e-05
AC026979.2	novel transcript	403	3.34964	0.0389753
YWHAZP4	tyrosine 3-monooxygenase/tryptophan 5-monooxygenase activation protein zeta pseudogene 4 [Source:HGNC Symbol;Acc:HGNC:30851]	708	2.61628	0.00451042
MUC5B	mucin 5B, oligomeric mucus/gel-forming [Source:HGNC Symbol;Acc:HGNC:7516]	17911	3.61268	0.0197852
LINC02108	long intergenic non-protein coding RNA 2108 [Source:HGNC Symbol;Acc:HGNC:52963]	1184	-2.93295	1.96747e-05
AC005324.4	novel transcript	4262	1.16556	0.0184478
AC135178.6	novel transcript	674	-1.65036	0.0155548
RCAN3AS	RCAN3 antisense RNA [Source:HGNC Symbol;Acc:HGNC:39009]	559	-3.77964	0.0112804
OR5H1	olfactory receptor family 5 subfamily H member 1 [Source:HGNC Symbol;Acc:HGNC:8346]	5999	3.61268	0.0197852
AC023830.3	novel transcript, sense intronic to CDIP1	1455	-1.03642	0.0427669
C2orf91	chromosome 2 putative open reading frame 91 [Source:HGNC Symbol;Acc:HGNC:42966]	3721	4.15039	0.00329586
YIPF7	Yip1 domain family member 7 [Source:HGNC Symbol;Acc:HGNC:26825]	937	3.34964	0.0389753
AL591135.1	Rho GTPase activating protein 21 (ARHGAP21) pseudogene	5914	2.84118	0.0226766
CA4	carbonic anhydrase 4 [Source:HGNC Symbol;Acc:HGNC:1375]	1123	-4.29421	0.00164751
NDST3	N-deacetylase and N-sulfotransferase 3 [Source:HGNC Symbol;Acc:HGNC:7682]	5806	-2.55725	0.0497981
PRAC2	PRAC2 small nuclear protein [Source:HGNC Symbol;Acc:HGNC:30143]	504	-1.74989	0.00201594
ITIH6	inter-alpha-trypsin inhibitor heavy chain family member 6 [Source:HGNC Symbol;Acc:HGNC:28907]	4964	2.44275	0.00162463
UBE2Q2P6	ubiquitin conjugating enzyme E2 Q2 pseudogene 6 [Source:HGNC Symbol;Acc:HGNC:49412]	443	4.13205	0.00354049
AL353637.2	novel transcript	3138	-2.04268	0.001351
P2RX7	purinergic receptor P2X 7 [Source:HGNC Symbol;Acc:HGNC:8537]	5113	-1.77964	0.0170252
WBP1LP2	WBP1L pseudogene 2 [Source:HGNC Symbol;Acc:HGNC:43949]	998	1.2445	0.0038329
AC006330.1	TEC	1987	2.34964	0.0148732
LINC00449	long intergenic non-protein coding RNA 449 [Source:HGNC Symbol;Acc:HGNC:42786]	872	3.83507	0.010139
AL512590.3	novel transcript	1133	-3.29421	0.0423274
AC005363.1	ribosomal protein L26 (RPL26) pseudogene	351	6.28548	1.17141e-10
THRB-AS1	THRB antisense RNA 1 [Source:HGNC Symbol;Acc:HGNC:44515]	2257	-1.4693	0.0147799
C17orf107	chromosome 17 open reading frame 107 [Source:HGNC Symbol;Acc:HGNC:37238]	3201	2.11404	0.00998452
AC005306.1	novel transcript, antisense to BTBD2	661	-4.2971	0.00162686
AC018445.5	novel transcript, antisense to NFATC1	2984	-3.55725	0.00117403
HTR7	5-hydroxytryptamine receptor 7 [Source:HGNC Symbol;Acc:HGNC:5302]	3467	1.34964	0.041599
AKR1C2	aldo-keto reductase family 1 member C2 [Source:HGNC Symbol;Acc:HGNC:385]	3756	3.34964	0.0389753
NTNG1	netrin G1 [Source:HGNC Symbol;Acc:HGNC:23319]	3347	-1.26997	0.000134332
IGFALS	insulin like growth factor binding protein acid labile subunit [Source:HGNC Symbol;Acc:HGNC:5468]	2136	3.83507	0.010139
TRIM22	tripartite motif containing 22 [Source:HGNC Symbol;Acc:HGNC:16379]	2888	1.98951	0.0421571
AC010245.2	novel transcript	1167	-2.14221	0.0305625
AL662844.3	novel transcript	517	5.73737	0.0232636
MRC1	mannose receptor C-type 1 [Source:HGNC Symbol;Acc:HGNC:7228]	5188	2.61268	0.0450472
AC012555.1	novel transcript	674	-2.54628	0.0250985
SLC22A1	solute carrier family 22 member 1 [Source:HGNC Symbol;Acc:HGNC:10963]	1922	3.61268	0.0197852
MYO15B	myosin XVB [Source:HGNC Symbol;Acc:HGNC:14083]	9704	-1.48029	1.36211e-16
AC243919.1	ribosomal protein L9 pseudogene 9	636	-1.86894	9.38794e-24
AC112236.2	novel transcript, antisense to SETD7	845	-1.67273	0.0276908
P2RX1	purinergic receptor P2X 1 [Source:HGNC Symbol;Acc:HGNC:8533]	2662	-1.55725	0.000501859
PGM5P3-AS1	PGM5P3 antisense RNA 1 [Source:HGNC Symbol;Acc:HGNC:51194]	1442	3.61268	0.0197852
FBXW10	F-box and WD repeat domain containing 10 [Source:HGNC Symbol;Acc:HGNC:1211]	3456	1.21296	0.017941
KLF2	Kruppel like factor 2 [Source:HGNC Symbol;Acc:HGNC:6347]	2820	1.15324	0.00127191
FNDC11	fibronectin type III domain containing 11 [Source:HGNC Symbol;Acc:HGNC:28764]	2954	2.02771	0.014914
DDX60	DExD/H-box helicase 60 [Source:HGNC Symbol;Acc:HGNC:25942]	6015	-1.19019	1.02789e-06
POM121L7P	POM121 transmembrane nucleoporin like 7 pseudogene [Source:HGNC Symbol;Acc:HGNC:35444]	2404	-4.29421	0.00164751
TRIM67	tripartite motif containing 67 [Source:HGNC Symbol;Acc:HGNC:31859]	3936	2.9346	0.00076189
AC095055.1	novel transcript, antisense to SH3D19	1113	1.02771	0.0469484
BDNF	brain derived neurotrophic factor [Source:HGNC Symbol;Acc:HGNC:1033]	4059	1.27564	0.0281362
AC007666.2	novel transcript, antisense to CECR2 and SLC25A18	1500	-3.54275	0.0226341
AC093433.2	novel transcript	1211	3.61268	0.0197852
ZNF79	zinc finger protein 79 [Source:HGNC Symbol;Acc:HGNC:13153]	2078	1.3947	1.7733e-25
TSSK3	testis specific serine kinase 3 [Source:HGNC Symbol;Acc:HGNC:15473]	1026	-1.49648	3.10232e-06
AC084855.2	novel transcript, antisense to ADAMTS17	2393	-1.70925	0.0499163
AL162253.2	novel transcript	1987	2.19764	0.0265084
NKAIN2	sodium/potassium transporting ATPase interacting 2 [Source:HGNC Symbol;Acc:HGNC:16443]	3374	-1.17392	0.0250431
CCDC96	coiled-coil domain containing 96 [Source:HGNC Symbol;Acc:HGNC:26900]	2153	1.1921	0.000118114
AC008972.2	novel transcript	494	2.02771	0.0468417
RNF39	ring finger protein 39 [Source:HGNC Symbol;Acc:HGNC:18064]	2206	1.46067	0.00370652
PP12613	uncharacterized LOC100192379 [Source:NCBI gene (formerly Entrezgene);Acc:100192379]	2230	1.61268	0.0374752
FBXO43	F-box protein 43 [Source:HGNC Symbol;Acc:HGNC:28521]	3260	-1.31098	0.0473407
AC022144.1	novel transcript, antisense to CAPN12	1580	3.19764	0.006635
CCNYL6	cyclin Y like 6 (pseudogene) [Source:HGNC Symbol;Acc:HGNC:54657]	2692	2.61268	0.0450472
SOX30	SRY-box transcription factor 30 [Source:HGNC Symbol;Acc:HGNC:30635]	3283	1.61268	0.0374752
AC097658.1	ribosomal protein S2 (RPS2) pseudogene	843	-3.43957	0.0297095
KRT19	keratin 19 [Source:HGNC Symbol;Acc:HGNC:6436]	1390	-4.43172	0.000879543
ZFP3	ZFP3 zinc finger protein [Source:HGNC Symbol;Acc:HGNC:12861]	4987	3.61268	0.0197852
LINC01096	long intergenic non-protein coding RNA 1096 [Source:HGNC Symbol;Acc:HGNC:27739]	1263	-2.97229	0.0142817
LINC00574	long intergenic non-protein coding RNA 574 [Source:HGNC Symbol;Acc:HGNC:21598]	2582	1.8937	0.0133755
AC010522.1	novel protein	606	-1.09215	6.45001e-09
AC130324.3	novel transcript, antisense to TEFM	542	-2.17839	3.46848e-05
EPHA1-AS1	EPHA1 antisense RNA 1 [Source:HGNC Symbol;Acc:HGNC:27799]	5018	3.02771	0.0125677
PCOLCE-AS1	PCOLCE antisense RNA 1 [Source:HGNC Symbol;Acc:HGNC:40430]	2537	-1.64665	0.0239643
AC008555.2	novel transcript	5394	-2.97229	0.0142817
GAGE2E	G antigen 2E [Source:HGNC Symbol;Acc:HGNC:31960]	403	3.61268	0.0197852
AC090204.1	novel transcript	1477	-1.02291	0.0244134
AP001350.2	TEC	1094	1.98191	0.000115759
AP000873.1	ribosomal protein L32 (RPL32) pseudogene	400	6.18606	4.11581e-07
NTN3	netrin 3 [Source:HGNC Symbol;Acc:HGNC:8030]	2188	2.61268	0.00459139
AC012184.2	novel protein, DDX19B and DDX19A readthrough	2110	5.62604	1.76845e-24
AC022966.1	novel transcript, antisense to TIMP2	367	-4.81023	0.000115568
NTSR1	neurotensin receptor 1 [Source:HGNC Symbol;Acc:HGNC:8039]	4133	-1.33486	0.0283769
ZFPM2-AS1	ZFPM2 antisense RNA 1 [Source:HGNC Symbol;Acc:HGNC:50698]	987	1.45656	0.000976388
HTR3A	5-hydroxytryptamine receptor 3A [Source:HGNC Symbol;Acc:HGNC:5297]	2331	3.61268	0.0197852
AC004835.1	novel transcript	2907	1.61148	0.0374187
KNOP1P2	lysine rich nucleolar protein 1 pseudogene 2 [Source:HGNC Symbol;Acc:HGNC:48920]	1317	3.34964	0.0389753
TBC1D29P	TBC1 domain family member 29, pseudogene [Source:HGNC Symbol;Acc:HGNC:24509]	3018	-1.89223	0.0355725
UBL4B	ubiquitin like 4B [Source:HGNC Symbol;Acc:HGNC:32309]	1505	-1.84676	0.0300452
VWA3A	von Willebrand factor A domain containing 3A [Source:HGNC Symbol;Acc:HGNC:27088]	4599	-2.97229	0.0142817
CLSTN2	calsyntenin 2 [Source:HGNC Symbol;Acc:HGNC:17448]	14202	-1.38732	0.00913861
SCART1	scavenger receptor family member expressed on T cells 1 [Source:HGNC Symbol;Acc:HGNC:32411]	4351	-1.24331	4.7715e-11
AL450345.2	novel transcript	3218	2.35618	0.00241197
AL050331.1	RPS5 (40S Ribosomal Protein S5) pseudogene	623	1.55861	0.0377672
PDE4B	phosphodiesterase 4B [Source:HGNC Symbol;Acc:HGNC:8781]	4531	-2.17392	0.000484283
SRPK3	SRSF protein kinase 3 [Source:HGNC Symbol;Acc:HGNC:11402]	4479	-1.15671	0.020957
AL589743.1	novel transcript	2712	2.93977	0.0213581
GS1-24F4.2	uncharacterized LOC100652791 [Source:NCBI gene (formerly Entrezgene);Acc:100652791]	1557	-3.14221	0.0076401
ZBTB45P2	zinc finger and BTB domain containing 45 pseudogene 2 [Source:HGNC Symbol;Acc:HGNC:49228]	1531	-8.61881	9.68539e-41
VSIR	V-set immunoregulatory receptor [Source:HGNC Symbol;Acc:HGNC:30085]	4714	1.02771	0.0250018
RGPD3	RANBP2 like and GRIP domain containing 3 [Source:HGNC Symbol;Acc:HGNC:32416]	5510	1.71597	2.96e-06
AC034243.1	novel transcript	587	-2.77964	0.0266866
RGS4	regulator of G protein signaling 4 [Source:HGNC Symbol;Acc:HGNC:10000]	3311	1.40623	0.00564535
CYP3A4	cytochrome P450 family 3 subfamily A member 4 [Source:HGNC Symbol;Acc:HGNC:2637]	2165	2.02771	0.0468417
AC087190.3	novel transcript, 3' overlapping chromosome 16 open reading frame 72	8334	-1.04868	5.71771e-19
SLC8A2	solute carrier family 8 member A2 [Source:HGNC Symbol;Acc:HGNC:11069]	4959	-1.29421	0.0240649
AC092881.1	TEC	2733	-1.32021	0.00671165
CCDC157	coiled-coil domain containing 157 [Source:HGNC Symbol;Acc:HGNC:33854]	3001	1.03435	5.72295e-14
CYSRT1	cysteine rich tail 1 [Source:HGNC Symbol;Acc:HGNC:30529]	1296	1.06334	0.00528743
AC090198.1	novel transcript, antisense to TATDN1	2355	-1.58602	0.00119519
BTBD10P2	BTB domain containing 10 pseudogene 2 [Source:HGNC Symbol;Acc:HGNC:51541]	676	2.61268	0.0450472
AC092279.2	TEC	2189	3.02771	0.0125677
ATP6V1FNB	ATP6V1F neighbor [Source:HGNC Symbol;Acc:HGNC:52392]	3883	-1.29421	0.000714019
LINC02870	long intergenic non-protein coding RNA 2870 [Source:HGNC Symbol;Acc:HGNC:27275]	1846	1.34964	0.00395819
CCKBR	cholecystokinin B receptor [Source:HGNC Symbol;Acc:HGNC:1571]	2138	-2.77964	0.0266866
AC136475.7	novel transcript	592	-1.87918	0.0103636
WWC3	WWC family member 3 [Source:HGNC Symbol;Acc:HGNC:29237]	6951	-1.89734	0.00942102
AC018865.2	novel transcript	3679	-2.77964	0.0266866
AC096992.2	novel transcript, antisense to SLC35G2	1684	-1.60972	0.00166913
AGTR1	angiotensin II receptor type 1 [Source:HGNC Symbol;Acc:HGNC:336]	2071	1.21413	8.2803e-05
LINC02298	long intergenic non-protein coding RNA 2298 [Source:HGNC Symbol;Acc:HGNC:53216]	3060	-1.15286	0.00724696
SLC17A8	solute carrier family 17 member 8 [Source:HGNC Symbol;Acc:HGNC:20151]	3984	3.34964	0.0389753
AC112722.1	novel transcript	587	2.61268	0.0450472
AC107294.2	novel transcript	2300	1.23873	0.00273844
AC211476.2	novel transcript, antisense to POM121	708	1.71577	0.000724385
AC127070.2	novel transcript	3263	-1.72361	0.0474712
AC006130.3	novel transcript	1424	-2.77964	0.00172442
LINC00939	long intergenic non-protein coding RNA 939 [Source:HGNC Symbol;Acc:HGNC:48631]	4972	3.33864	0.0098365
AC027228.3	novel transcript	1266	-2.55725	0.0497981
TBC1D3C	TBC1 domain family member 3C [Source:HGNC Symbol;Acc:HGNC:24889]	2063	-4.10157	0.00364367
AL355315.1	novel protein	1848	3.84942	0.00967868
TAPBP	TAP binding protein [Source:HGNC Symbol;Acc:HGNC:11566]	1888	1.18361	9.34045e-07
KCNN4	potassium calcium-activated channel subfamily N member 4 [Source:HGNC Symbol;Acc:HGNC:6293]	1956	4.19764	0.00273009
SKP1P1	S-phase kinase associated protein 1 pseudogene 1 [Source:HGNC Symbol;Acc:HGNC:33696]	489	3.01195	0.0175531
AL035587.3	novel transcript	1333	4.02771	0.00524055
AC009133.6	novel transcript	2252	1.54537	0.0152023
AC090197.1	novel transcript	4374	-3.29421	0.0423274
OTP	orthopedia homeobox [Source:HGNC Symbol;Acc:HGNC:8518]	2694	-2.55725	0.0497981
DNAH17	dynein axonemal heavy chain 17 [Source:HGNC Symbol;Acc:HGNC:2946]	13725	1.75967	7.21346e-10
AC078795.2	novel transcript, antisense to LRRC34	1252	6.28774	1.13459e-10
MIR3936HG	MIR3936 host gene [Source:HGNC Symbol;Acc:HGNC:40538]	2447	-1.66302	5.56615e-07
Z93930.2	novel transcript	516	-1.47479	0.0216071
CCNP	cyclin P [Source:HGNC Symbol;Acc:HGNC:25805]	1145	-2.14221	0.0305625
WFIKKN2	WAP, follistatin/kazal, immunoglobulin, kunitz and netrin domain containing 2 [Source:HGNC Symbol;Acc:HGNC:30916]	3417	2.25011	0.00499115
AMBP	alpha-1-microglobulin/bikunin precursor [Source:HGNC Symbol;Acc:HGNC:453]	1262	-3.29421	0.0423274
C6orf118	chromosome 6 open reading frame 118 [Source:HGNC Symbol;Acc:HGNC:21233]	1822	-1.22021	0.0357297
PRR18	proline rich 18 [Source:HGNC Symbol;Acc:HGNC:28574]	3093	3.83507	0.000276888
AC107959.2	novel transcript	2636	4.61268	0.000402505
AC112694.2	novel transcript	768	3.34964	0.00350515
AC007000.3	pseudogene similar to part of SWI/SNF related, matrix associated, actin dependent regulator of chromatin, subfamily a, member 1 SMARCA1	487	-3.55725	0.0217536
NTN5	netrin 5 [Source:HGNC Symbol;Acc:HGNC:25208]	1836	2.34964	0.0148732
AC012653.1	calponin 2 (CNN2) pseudogene	931	3.34964	0.0389753
SPDYE10P	speedy/RINGO cell cycle regulator family member E10, pseudogene [Source:HGNC Symbol;Acc:HGNC:51506]	2021	-1.26854	0.0214615
TVP23C-CDRT4	TVP23C-CDRT4 readthrough [Source:HGNC Symbol;Acc:HGNC:42961]	2833	-1.10441	0.00107262
AL928654.2	novel transcript, antisense to MTA1	445	-1.81958	1.44067e-05
AC013717.1	novel protein, PPM1B-SLC3A1 readthrough	3333	-2.71148	0.00131979
MIPEPP3	mitochondrial intermediate peptidase pseudogene 3 [Source:HGNC Symbol;Acc:HGNC:39458]	444	1.09378	0.0411163
AL136981.1	pseudogene similar to family with sequence similarity 75, member A1	3844	3.34964	0.0389753
G3BP1P1	G3BP1 pseudogene 1 [Source:HGNC Symbol;Acc:HGNC:54590]	1398	-2.87918	0.000957587
NUGGC	nuclear GTPase, germinal center associated [Source:HGNC Symbol;Acc:HGNC:33550]	3952	3.83507	0.010139
AC062028.1	novel transcript	2428	3.61508	0.0196525
AC079414.3	novel transcript, antisense WWOX	1090	-1.43124	0.00273638
AC010627.1	pleckstrin homology domain containing, family A (phosphoinositide binding specific) member 1 (PLEKHA1) pseudogene	1294	4.19764	0.00273009
RPL4P2	ribosomal protein L4 pseudogene 2 [Source:HGNC Symbol;Acc:HGNC:36836]	1282	-3.14221	0.0076401
MSC	musculin [Source:HGNC Symbol;Acc:HGNC:7321]	2023	-1.16832	0.0251561
GPR88	G protein-coupled receptor 88 [Source:HGNC Symbol;Acc:HGNC:4539]	3492	-2.97229	0.0142817
AC011700.1	novel transcript, antisense to PROX1	2627	1.61268	0.00591767
PRAM1	PML-RARA regulated adaptor molecule 1 [Source:HGNC Symbol;Acc:HGNC:30091]	2195	-3.14221	0.0076401
AP001977.1	novel transcript	3489	1.02607	0.0123025
AC007785.3	novel transcript	2056	-1.23472	0.0172305
AL049840.4	novel transcript, antisense to KLC1	535	-3.88302	0.00804321
AP001065.3	novel transcript	644	-4.67273	0.000255233
AC090152.1	novel transcript	3207	1.95371	0.00279348
LIFR-AS1	LIFR antisense RNA 1 [Source:HGNC Symbol;Acc:HGNC:43600]	3803	-1.28896	0.00049377
AL031768.1	novel transcript	701	-3.29421	0.0423274
AP001178.3	novel transcript, antisense to C18orf56	2106	-1.78239	0.00340776
AC090241.3	novel transcript	2599	-1.67273	0.0276908
LTA	lymphotoxin alpha [Source:HGNC Symbol;Acc:HGNC:6709]	1416	3.61268	0.0197852
Z98885.3	novel transcript, antisense to BRD1	1757	4.04028	0.00500547
RALGAPA1P1	RALGAPA1 pseudogene 1 [Source:HGNC Symbol;Acc:HGNC:23203]	6232	2.77421	0.00055346
AL133355.1	novel transcript, overlapping to OBFC1	2388	3.88569	0.00859025
ADPGK-AS1	ADPGK antisense RNA 1 [Source:HGNC Symbol;Acc:HGNC:44144]	2730	-1.94247	0.0469429
AL359258.2	novel transcript, antisense to SLC25A24	1566	-3.50143	0.00147672
AL132655.2	novel transcript	594	-1.39855	0.000446896
SPP1	secreted phosphoprotein 1 [Source:HGNC Symbol;Acc:HGNC:11255]	1561	-2.97229	0.0142817
AC027627.1	novel transcript	753	-2.55725	0.0497981
AD000671.3	novel transcript	1712	2.88907	0.000846999
AL450992.1	novel transcript	4109	-3.29421	0.00408841
PCDHGA12	protocadherin gamma subfamily A, 12 [Source:HGNC Symbol;Acc:HGNC:8699]	4854	-3.55725	0.0217536
PROX2	prospero homeobox 2 [Source:HGNC Symbol;Acc:HGNC:26715]	3878	-2.03827	0.00398233
AC003101.3	TEC	768	1.1184	0.0153077
LINC01933	long intergenic non-protein coding RNA 1933 [Source:HGNC Symbol;Acc:HGNC:52756]	3620	2.19764	0.0265084
AC073476.2	novel transcript	2507	-1.41286	0.0186878
TCIM	transcriptional and immune response regulator [Source:HGNC Symbol;Acc:HGNC:1357]	1829	-1.61614	0.00289274
AC145343.1	novel transcript	1369	-1.87918	0.0103636
AC063950.1	suppression of tumorigenicity 13 (colon carcinoma) (Hsp70 interacting protein) (ST13) pseudogene	568	3.34964	0.0389753
DBET	D4Z4 binding element transcript [Source:HGNC Symbol;Acc:HGNC:43904]	3363	4.10667	0.00390418
AP002373.1	novel transcript, RBM7-REXO2 readthrough	729	3.73259	0.0139597
C15orf65	chromosome 15 open reading frame 65 [Source:HGNC Symbol;Acc:HGNC:44654]	868	1.02771	0.00495859
AC073429.2	novel transcript	1444	3.34964	0.0389753
AC135983.5	golgin subfamily A member 6-like pseudogene	1262	3.37538	0.0366529
AC023632.2	novel transcript	2711	-1.84676	0.0300452
HYMAI	hydatidiform mole associated and imprinted [Source:HGNC Symbol;Acc:HGNC:5326]	3347	-1.42992	0.010663
AC120024.1	novel transcript	995	1.90218	0.0254431
XKR5	XK related 5 [Source:HGNC Symbol;Acc:HGNC:20782]	4773	-4.14221	2.89117e-05
PMS2P6	PMS1 homolog 2, mismatch repair system component pseudogene 6 [Source:HGNC Symbol;Acc:HGNC:33514]	710	1.35601	0.00206373
AC004232.2	TEC	525	-3.77964	0.0112804
RB1-DT	RB1 divergent transcript [Source:HGNC Symbol;Acc:HGNC:42778]	1660	-2.97229	0.0142817
TAF7L	TATA-box binding protein associated factor 7 like [Source:HGNC Symbol;Acc:HGNC:11548]	2341	1.37564	0.00473346
C2orf66	chromosome 2 open reading frame 66 [Source:HGNC Symbol;Acc:HGNC:33809]	2256	2.61268	7.41001e-06
AC110048.2	novel transcript	6721	-3.77964	0.0112804
RHOA-IT1	RHOA intronic transcript 1 [Source:HGNC Symbol;Acc:HGNC:41308]	517	-2.55725	0.0497981
AC092691.1	novel transcript	1077	-3.14221	0.0076401
AC091564.4	novel transcript	820	-2.53104	0.000240383
SNHG27	small nucleolar RNA host gene 27 [Source:HGNC Symbol;Acc:HGNC:53481]	1690	-2.77964	0.0266866
TINCR	TINCR ubiquitin domain containing [Source:HGNC Symbol;Acc:HGNC:14607]	603	1.82787	4.08658e-08
AL356534.1	vimentin 2, pseudogene	5422	1.76468	0.0429432
AC018647.3	novel transcript	2689	3.83507	0.010139
AC002091.1	novel transcript	557	3.34964	0.0389753
AC003965.1	novel transcript	761	-1.97229	0.000811806
SLITRK2	SLIT and NTRK like family member 2 [Source:HGNC Symbol;Acc:HGNC:13449]	7672	-1.26179	0.00103485
DGKB	diacylglycerol kinase beta [Source:HGNC Symbol;Acc:HGNC:2850]	6684	3.83507	0.010139
AL627309.6	novel pseudogene	755	1.69298	8.91714e-05
LINC02288	long intergenic non-protein coding RNA 2288 [Source:HGNC Symbol;Acc:HGNC:27505]	2924	-1.25239	0.0426173
LINC02137	long intergenic non-protein coding RNA 2137 [Source:HGNC Symbol;Acc:HGNC:52997]	930	-3.29421	0.0423274
AC093525.10	tec	1569	1.81758	0.00340911
KLHL30	kelch like family member 30 [Source:HGNC Symbol;Acc:HGNC:24770]	3780	-2.43172	0.00984275
AL133255.1	novel transcript	441	-3.55725	0.0217536
PAQR6	progestin and adipoQ receptor family member 6 [Source:HGNC Symbol;Acc:HGNC:30132]	2277	-1.392	2.03768e-10
SPANXA2	SPANX family member A2 [Source:HGNC Symbol;Acc:HGNC:14328]	408	-5.15671	0.0395396
LINC01376	long intergenic non-protein coding RNA 1376 [Source:HGNC Symbol;Acc:HGNC:50637]	2080	-1.79852	0.0128478
PLA2G12AP1	phospholipase A2 group XIIA pseudogene 1 [Source:HGNC Symbol;Acc:HGNC:39248]	568	-3.38371	0.0341716
ST8SIA5	ST8 alpha-N-acetyl-neuraminide alpha-2,8-sialyltransferase 5 [Source:HGNC Symbol;Acc:HGNC:17827]	13761	2.88569	3.45404e-06
VSIG2	V-set and immunoglobulin domain containing 2 [Source:HGNC Symbol;Acc:HGNC:17149]	1163	2.61268	0.0450472
LINC01709	long intergenic non-protein coding RNA 1709 [Source:HGNC Symbol;Acc:HGNC:52497]	1726	-1.15487	0.0213803
AC109992.1	eukaryotic translation initiation factor 2-alpha kinase 1 (EIF2AK1) pseudogene	2048	-1.51367	0.0171447
LINC02754	long intergenic non-protein coding RNA 2754 [Source:HGNC Symbol;Acc:HGNC:54274]	3387	1.76468	0.0429432
AL606500.1	novel transcript	1224	-1.19143	0.0215557
ADA2	adenosine deaminase 2 [Source:HGNC Symbol;Acc:HGNC:1839]	4355	-2.77964	0.0266866
LIMS2	LIM zinc finger domain containing 2 [Source:HGNC Symbol;Acc:HGNC:16084]	2111	-1.03118	0.0354251
NUDT9P1	nudix hydrolase 9 pseudogene 1 [Source:HGNC Symbol;Acc:HGNC:28523]	745	-1.45771	0.0387671
AC011495.1	ribosomal protein S9 (RPS9) pseudogene	584	-4.29421	0.00164751
AC001226.2	novel protein	1863	1.14	0.0104841
RPLP1P11	ribosomal protein lateral stalk subunit P1 pseudogene 11 [Source:HGNC Symbol;Acc:HGNC:36196]	341	-2.30497	0.0206395
RPSAP58	ribosomal protein SA pseudogene 58 [Source:HGNC Symbol;Acc:HGNC:36809]	888	-4.59287	0.000392523
RFX3-AS1	RFX3 antisense RNA 1 [Source:HGNC Symbol;Acc:HGNC:51197]	1088	-2.29421	0.0174068
CXCL3	C-X-C motif chemokine ligand 3 [Source:HGNC Symbol;Acc:HGNC:4604]	1075	1.39695	0.00263821
AP001107.1	novel transcript	2792	1.46512	0.0240363
USH2A	usherin [Source:HGNC Symbol;Acc:HGNC:12601]	19010	3.83507	0.000276888
DCAF13P3	DDB1 and CUL4 associated factor 13 pseudogene 3 [Source:HGNC Symbol;Acc:HGNC:43868]	1334	-3.29421	0.0423274
AC068787.3	novel transcript	1638	-3.5476	0.0223366
FAM181B	family with sequence similarity 181 member B [Source:HGNC Symbol;Acc:HGNC:28512]	3925	-1.23532	0.0171648
SGCG	sarcoglycan gamma [Source:HGNC Symbol;Acc:HGNC:10809]	1594	-3.29421	0.0423274
TGFA	transforming growth factor alpha [Source:HGNC Symbol;Acc:HGNC:11765]	985	1.25011	0.00131399
PFN1P3	profilin 1 pseudogene 3 [Source:HGNC Symbol;Acc:HGNC:42987]	402	-3.36338	0.0016903
PIPSL	PIP5K1A and PSMD4 like (pseudogene) [Source:HGNC Symbol;Acc:HGNC:23733]	3350	1.31598	0.0154466
AC004264.2	TEC	1737	-3.77964	0.0112804
HSFX2	heat shock transcription factor family, X-linked 2 [Source:HGNC Symbol;Acc:HGNC:32701]	1966	-11.0756	0.000200922
FGB	fibrinogen beta chain [Source:HGNC Symbol;Acc:HGNC:3662]	3641	-3.77964	0.000339067
MGAM2	maltase-glucoamylase 2 (putative) [Source:HGNC Symbol;Acc:HGNC:28101]	7867	2.72815	0.00253206
LEAP2	liver enriched antimicrobial peptide 2 [Source:HGNC Symbol;Acc:HGNC:29571]	861	-1.10966	0.0361115
MTRNR2L8	MT-RNR2 like 8 [Source:HGNC Symbol;Acc:HGNC:37165]	1293	-1.98799	0.017253
NTF4	neurotrophin 4 [Source:HGNC Symbol;Acc:HGNC:8024]	932	1.76468	0.0429432
NALT1	NOTCH1 associated lncRNA in T cell acute lymphoblastic leukemia 1 [Source:HGNC Symbol;Acc:HGNC:51192]	738	-2.55725	0.00553284
LINC02875	long intergenic non-protein coding RNA 2875 [Source:HGNC Symbol;Acc:HGNC:32699]	1530	-1.19468	0.0299209
AC010463.1	novel transcript	1207	-5.98262	4.22446e-09
AC079174.2	novel transcript, antisense to CKAP4	2028	-1.12429	0.043545
AC007952.6	novel transcript, antisense to GRAPL	2673	3.99119	0.00597611
AC012358.3	novel transcript, antisense to CCDC88A	1231	-2.70781	0.0329989
TOLLIP-AS1	TOLLIP antisense RNA 1 (head to head) [Source:HGNC Symbol;Acc:HGNC:27403]	939	-1.63525	0.000212402
TOX	thymocyte selection associated high mobility group box [Source:HGNC Symbol;Acc:HGNC:18988]	4076	-1.67273	0.0276908
RLN1	relaxin 1 [Source:HGNC Symbol;Acc:HGNC:10026]	1009	1.30371	0.000719717
AL096870.8	novel transcript, antisense to RABGGTA	1217	-2.08776	0.0105513
AC022149.1	integrin beta 1 pseudogene 1	609	1.23618	9.54363e-15
LTC4S	leukotriene C4 synthase [Source:HGNC Symbol;Acc:HGNC:6719]	801	-3.29421	0.00408841
AC007326.5	novel transcript	1382	2.05061	0.000216145
KPNA7	karyopherin subunit alpha 7 [Source:HGNC Symbol;Acc:HGNC:21839]	1725	3.61268	0.0197852
AF127577.1	novel transcript	562	2.83751	3.33331e-06
NOG	noggin [Source:HGNC Symbol;Acc:HGNC:7866]	1913	-1.00545	0.000111004
AL162632.1	novel transcript	548	1.0884	0.0116551
MIR2052HG	MIR2052 host gene [Source:HGNC Symbol;Acc:HGNC:51555]	4084	1.17972	0.034179
PA2G4P4	proliferation-associated 2G4 pseudogene 4 [Source:HGNC Symbol;Acc:HGNC:32217]	1182	-2.55965	0.049489
KLHL2P1	kelch like family member 2 pseudogene 1 [Source:HGNC Symbol;Acc:HGNC:44046]	521	-1.67823	1.04483e-06
AC106760.1	novel pseudogene	800	-3.95048	0.00637193
AC092376.2	novel transcript, antisense to WWOX	4116	3.48715	0.00185378
SCTR	secretin receptor [Source:HGNC Symbol;Acc:HGNC:10608]	1854	-3.29421	0.0423274
ASGR2	asialoglycoprotein receptor 2 [Source:HGNC Symbol;Acc:HGNC:743]	1386	-3.55725	0.0217536
AC073548.1	TEC	1882	1.03598	0.0240599
AL049795.2	novel transcript	667	-3.6571	0.0163847
LINC01527	long intergenic non-protein coding RNA 1527 [Source:HGNC Symbol;Acc:HGNC:51266]	1997	-2.14221	0.00222409
FAM205A	family with sequence similarity 205 member A [Source:HGNC Symbol;Acc:HGNC:41911]	4248	3.69447	0.000629891
GRAMD2B	GRAM domain containing 2B [Source:HGNC Symbol;Acc:HGNC:24911]	2196	4.61268	0.000402505
VPREB3	V-set pre-B cell surrogate light chain 3 [Source:HGNC Symbol;Acc:HGNC:12710]	567	-2.43172	0.00984275
LY6G5C	lymphocyte antigen 6 family member G5C [Source:HGNC Symbol;Acc:HGNC:13932]	950	1.72815	0.0229304
CHAD	chondroadherin [Source:HGNC Symbol;Acc:HGNC:1909]	1739	1.17972	0.034179
AC073585.1	novel protein	2441	2.02268	0.00794996
CBX3P2	chromobox 3 pseudogene 2 [Source:NCBI gene (formerly Entrezgene);Acc:645158]	1429	-3.43172	0.00218958
AF165147.1	novel transcript	6103	-2.18226	0.0065858
SLC2A3P1	solute carrier family 2 member 3 pseudogene 1 [Source:HGNC Symbol;Acc:HGNC:11008]	1451	-1.95836	2.70606e-11
RPLP1P6	ribosomal protein lateral stalk subunit P1 pseudogene 6 [Source:HGNC Symbol;Acc:HGNC:35809]	520	-1.73612	0.00979395
AC008012.1	novel transcript	3275	1.2175	9.27484e-10
FAM184B	family with sequence similarity 184 member B [Source:HGNC Symbol;Acc:HGNC:29235]	6731	3.26794	7.06016e-09
SULT1A4	sulfotransferase family 1A member 4 [Source:HGNC Symbol;Acc:HGNC:30004]	906	-1.49748	7.16816e-05
AC008537.3	TEC	1881	-3.46798	0.0276144
LRRC10B	leucine rich repeat containing 10B [Source:HGNC Symbol;Acc:HGNC:37215]	2270	-1.55725	0.0445328
WASHC5-AS1	WASHC5 antisense RNA 1 [Source:HGNC Symbol;Acc:HGNC:43440]	587	-2.56674	0.0474733
AC026464.4	novel protein	1284	5.9346	1.03759e-08
AC118758.3	novel piRNA host transcript	24137	1.61364	0.0199174
MAP2	microtubule associated protein 2 [Source:HGNC Symbol;Acc:HGNC:6839]	10012	-1.15286	0.00724696
GRAP	GRB2 related adaptor protein [Source:HGNC Symbol;Acc:HGNC:4562]	1988	-2.29421	0.0174068
AL390067.1	novel transcript	1664	-1.47479	0.0216071
AL355312.5	novel transcript	5065	1.07868	6.59495e-06
AC024558.2	Protein TXNRD3NB [Source:UniProtKB/Swiss-Prot;Acc:Q6F5E7]	1134	3.35827	0.0381849
AC068790.3	novel transcript, sense intronic to CCDC92	553	-2.55725	0.0497981
LINC02447	long intergenic non-protein coding RNA 2447 [Source:HGNC Symbol;Acc:HGNC:53379]	2146	-1.67273	0.0276908
AL357673.2	novel transcript, antisense to CDCP2	4969	-2.77964	0.0266866
AL021407.3	PERP, TP53 apoptosis effector (PERP) pseudogene	486	3.61268	0.0197852
CHI3L1	chitinase 3 like 1 [Source:HGNC Symbol;Acc:HGNC:1932]	1747	-5.49585	7.02944e-07
ACOXL	acyl-CoA oxidase like [Source:HGNC Symbol;Acc:HGNC:25621]	2699	-1.40525	0.0052385
AC096589.2	novel transcript	1624	2.83507	0.0238051
AL603962.1	novel transcript	436	-3.73782	0.012855
OLFM1	olfactomedin 1 [Source:HGNC Symbol;Acc:HGNC:17187]	2782	-1.33486	0.0283769
TTLL6	tubulin tyrosine ligase like 6 [Source:HGNC Symbol;Acc:HGNC:26664]	3551	-2.55725	8.73121e-05
LRG1	leucine rich alpha-2-glycoprotein 1 [Source:HGNC Symbol;Acc:HGNC:29480]	2605	2.61268	0.000517753
RHOXF1-AS1	RHOXF1 antisense RNA 1 [Source:HGNC Symbol;Acc:HGNC:51582]	2102	-2.12447	0.0324983
AC018362.1	novel transcript, antisense to SNAP23	2768	2.06857	0.0268511
PALMD	palmdelphin [Source:HGNC Symbol;Acc:HGNC:15846]	1942	2.02771	0.0468417
AC005865.1	tetraspanin 11 (TSPAN11) pseudogene	3091	-2.87918	0.000957587
RIMBP3B	RIMS binding protein 3B [Source:HGNC Symbol;Acc:HGNC:33891]	6105	3.81222	0.010908
AC084824.1	nucleosome assembly protein 1-like 1 (NAP1L1) pseudogene	1005	4.98005	4.674e-05
AC107982.3	novel transcript	985	-1.63525	0.00881946
JSRP1	junctional sarcoplasmic reticulum protein 1 [Source:HGNC Symbol;Acc:HGNC:24963]	1138	2.37416	0.00623266
AP000704.2	novel transcript	2540	-1.2247	5.67468e-06
AL137798.2	novel transcript	817	3.34964	0.0389753
CCN5	cellular communication network factor 5 [Source:HGNC Symbol;Acc:HGNC:12770]	1403	-1.67273	0.0276908
VGLL2	vestigial like family member 2 [Source:HGNC Symbol;Acc:HGNC:20232]	2231	1.02771	0.0307849
AC009108.3	novel transcript	3515	-2.47479	4.55674e-06
FAM47E	family with sequence similarity 47 member E [Source:HGNC Symbol;Acc:HGNC:34343]	1533	-1.32843	0.0436524
RD3	retinal degeneration 3, GUCY2D regulator [Source:HGNC Symbol;Acc:HGNC:19689]	3511	3.34964	0.0389753
AL390198.1	novel transcript	1237	-1.39317	0.0134886
NHLH1	nescient helix-loop-helix 1 [Source:HGNC Symbol;Acc:HGNC:7817]	2557	2.02771	7.02437e-05
RBMXL2	RBMX like 2 [Source:HGNC Symbol;Acc:HGNC:17886]	2151	4.02771	7.87112e-05
AL136988.2	novel transcript	1325	2.83507	0.0238051
FEV	FEV transcription factor, ETS family member [Source:HGNC Symbol;Acc:HGNC:18562]	1406	3.83507	0.010139
PDE4C	phosphodiesterase 4C [Source:HGNC Symbol;Acc:HGNC:8782]	2988	1.89223	0.00010924
SOWAHB	sosondowah ankyrin repeat domain family member B [Source:HGNC Symbol;Acc:HGNC:32958]	3993	-1.84676	0.0300452
AC127526.2	novel transcript	983	2.21675	0.0247427
AP000688.1	novel transcript	1221	-3.57398	0.0207704
AC092171.5	novel transcript	942	-1.35834	0.00499092
AC023983.2	novel transcript	562	-3.77964	0.0112804
AL109917.1	novel transcript	906	-1.70925	0.0499163
AF241726.2	novel proline rich Gla (G-carboxyglutamic acid) 1 (PRRG1) and tetraspanin 7 (TSPAN7) protein	954	5.42278	1.69453e-06
NAPSB	napsin B aspartic peptidase, pseudogene [Source:HGNC Symbol;Acc:HGNC:13396]	1343	2.05805	0.04255
MIR497HG	mir-497-195 cluster host gene [Source:HGNC Symbol;Acc:HGNC:39523]	3838	-2.49941	0.0352726
AC127024.5	novel transcript	462	-1.94451	0.039333
AL031775.2	novel transcript, antisense to C6orf62	405	3.83507	0.010139
LINC00683	long intergenic non-protein coding RNA 683 [Source:HGNC Symbol;Acc:HGNC:44467]	3510	1.76612	0.0427215
AC122688.3	novel transcript	3467	1.10572	8.86897e-05
TMEM236	transmembrane protein 236 [Source:HGNC Symbol;Acc:HGNC:23473]	5515	1.89381	0.00262979
ACTG1P1	actin gamma 1 pseudogene 1 [Source:HGNC Symbol;Acc:HGNC:146]	1129	-1.87918	0.0103636
SAMD13	sterile alpha motif domain containing 13 [Source:HGNC Symbol;Acc:HGNC:24582]	724	-1.13336	6.02165e-05
AC026150.3	golgin A6 family-like pseudogene	1156	1.37569	0.0106154
CU633967.1	uncharacterized LOC102724219 [Source:NCBI gene (formerly Entrezgene);Acc:102724219]	7628	1.15517	7.24577e-11
AC008537.1	novel protein	575	-2.50834	1.98764e-05
LINC01001	long intergenic non-protein coding RNA 1001 [Source:HGNC Symbol;Acc:HGNC:38540]	2553	-1.23719	0.000129441
AC007610.4	novel transcript	2125	-2.55725	0.0497981
AC096720.2	tec	2458	1.61268	0.0108298
CORT	cortistatin [Source:HGNC Symbol;Acc:HGNC:2257]	914	-1.82718	0.00864382
LINC00526	long intergenic non-protein coding RNA 526 [Source:HGNC Symbol;Acc:HGNC:28278]	1875	2.28467	0.0144974
AC211476.5	PMS2 postmeiotic segregation increased 2 (S. cerevisiae) (PMS2) pseudogene	699	-2.20825	0.0227566
AC073264.3	novel TRPM8 channel-associated factor pseudogene	2498	1.71136	0.0386766
AC007611.1	novel transcript	2237	-3.30428	0.00391342
AC009242.1	novel transcript	2706	-1.45771	0.0387671
TPTEP2	TPTE pseudogene 2 [Source:HGNC Symbol;Acc:HGNC:53828]	974	-1.00426	4.52849e-06
GJC3	gap junction protein gamma 3 [Source:HGNC Symbol;Acc:HGNC:17495]	1119	-3.55725	0.0217536
AL035448.1	novel transcript	1831	-4.01591	2.28382e-05
ABCA4	ATP binding cassette subfamily A member 4 [Source:HGNC Symbol;Acc:HGNC:34]	7328	-3.29421	0.00408841
AC067968.1	novel protein	3766	-5.82128	2.71152e-08
AC104116.1	novel transcript	411	1.01011	0.0145714
RDM1P5	RDM1 pseudogene 5 [Source:HGNC Symbol;Acc:HGNC:53921]	2305	-1.43208	2.02034e-09
MCTP2	multiple C2 and transmembrane domain containing 2 [Source:HGNC Symbol;Acc:HGNC:25636]	7879	3.61268	0.0197852
SYT14	synaptotagmin 14 [Source:HGNC Symbol;Acc:HGNC:23143]	13567	1.34964	0.018637
AC104083.1	novel transcript, overlapping GUCY1A3	2615	2.41377	8.29973e-05
TAPBPL	TAP binding protein like [Source:HGNC Symbol;Acc:HGNC:30683]	1781	1.02668	0.0251216
AC007383.2	novel transcript	1411	1.2384	0.000564799
ZNF804A	zinc finger protein 804A [Source:HGNC Symbol;Acc:HGNC:21711]	4527	1.05541	1.73827e-06
AC091230.1	novel transcript	5356	3.83507	0.010139
AC007786.1	uncharacterized LOC105372352 [Source:NCBI gene (formerly Entrezgene);Acc:105372352]	1558	-3.14221	0.0076401
HORMAD1	HORMA domain containing 1 [Source:HGNC Symbol;Acc:HGNC:25245]	1904	-1.75656	0.000433643
AC005540.1	novel transcript	919	-2.92792	0.000307984
AL162417.1	novel protein	3705	1.59915	3.2295e-07
STIMATE-MUSTN1	STIMATE-MUSTN1 readthrough [Source:HGNC Symbol;Acc:HGNC:38834]	1405	-3.22485	4.77332e-19
FLJ42969	uncharacterized LOC441374 [Source:NCBI gene (formerly Entrezgene);Acc:441374]	2368	3.61268	0.0197852
AC005899.8	novel transcript, antisense to PSMD11	3153	3.34964	0.0389753
MATN1	matrilin 1 [Source:HGNC Symbol;Acc:HGNC:6907]	3830	-1.1797	0.0101704
TMEM156	transmembrane protein 156 [Source:HGNC Symbol;Acc:HGNC:26260]	1923	-3.55725	0.0217536
LINC01449	long intergenic non-protein coding RNA 1449 [Source:HGNC Symbol;Acc:HGNC:50791]	1220	2.83507	0.0238051
AC092384.3	novel transcript	2873	-1.55725	0.002582
AC004448.2	novel transcript	1072	3.34964	0.0389753
MSX2P1	msh homeobox 2 pseudogene 1 [Source:HGNC Symbol;Acc:HGNC:24976]	773	1.24468	0.0178372
SYNJ2BP-COX16	SYNJ2BP-COX16 readthrough [Source:HGNC Symbol;Acc:HGNC:48350]	929	5.07647	2.44174e-05
KANSL1-AS1	KANSL1 antisense RNA 1 [Source:HGNC Symbol;Acc:HGNC:43740]	666	-1.10979	0.0361783
AL133500.1	novel protein	1752	1.00013	0.000196824
LINC01545	long intergenic non-protein coding RNA 1545 [Source:HGNC Symbol;Acc:HGNC:17986]	521	-2.55725	0.0497981
AC007405.2	novel transcript	2138	1.33178	0.00317482
CHN2	chimerin 2 [Source:HGNC Symbol;Acc:HGNC:1944]	3167	-1.04227	4.55961e-05
CD53	CD53 molecule [Source:HGNC Symbol;Acc:HGNC:1686]	1505	4.02771	0.00524055
AC025165.3	novel protein	2246	-1.61374	2.94033e-07
IFITM3	interferon induced transmembrane protein 3 [Source:HGNC Symbol;Acc:HGNC:5414]	611	1.11052	0.000109668
LINC02606	long intergenic non-protein coding RNA 2606 [Source:HGNC Symbol;Acc:HGNC:54047]	2442	-1.43172	0.0105891
AC138207.9	Novel transcript	581	3.02771	0.0125677
RPS16P9	ribosomal protein S16 pseudogene 9 [Source:HGNC Symbol;Acc:HGNC:35659]	427	-1.48875	0.00494807
AC135279.4	novel transcript, antisense to TBK1	1311	3.34964	0.00350515
AL021920.3	novel transcript	819	-3.533	0.0232412
PGM5P2	phosphoglucomutase 5 pseudogene 2 [Source:HGNC Symbol;Acc:HGNC:18965]	1980	-1.97229	0.0137165
AC015802.4	novel transcript, antisense to PRCD	578	-1.74628	0.0199154
P4HA3	prolyl 4-hydroxylase subunit alpha 3 [Source:HGNC Symbol;Acc:HGNC:30135]	2248	-1.29421	0.0240649
AC002480.1	novel transcript, antisense to STEAP1B	2432	3.34964	0.0389753
BORCS8-MEF2B	BORCS8-MEF2B readthrough [Source:HGNC Symbol;Acc:HGNC:39979]	1406	1.17409	6.44968e-10
AC024361.1	novel transcript, sense intronic FN3K	642	3.09122	0.00998552
REM2	RRAD and GEM like GTPase 2 [Source:HGNC Symbol;Acc:HGNC:20248]	1858	-1.05475	0.0101309
SLIT3	slit guidance ligand 3 [Source:HGNC Symbol;Acc:HGNC:11087]	4895	-1.20495	0.00107482
AL353660.1	novel transcript	3000	2.61268	0.0450472
RPS24P8	ribosomal protein S24 pseudogene 8 [Source:HGNC Symbol;Acc:HGNC:37016]	402	-3.30857	0.0409325
VWA7	von Willebrand factor A domain containing 7 [Source:HGNC Symbol;Acc:HGNC:13939]	2915	2.14319	0.00866209
GATA3-AS1	GATA3 antisense RNA 1 [Source:HGNC Symbol;Acc:HGNC:33786]	2214	1.76468	0.0429432
MEF2B	myocyte enhancer factor 2B [Source:HGNC Symbol;Acc:HGNC:6995]	1429	-1.8696	5.34451e-13
AC010422.6	novel transcript	5857	-4.27826	0.00176595
AC126118.1	novel transcript, antisense to LRRFIP2	628	-2.55725	0.00553284
FAM20A	FAM20A golgi associated secretory pathway pseudokinase [Source:HGNC Symbol;Acc:HGNC:23015]	4688	2.27564	0.000990282
AL136295.17	novel transcript, antisense to TM9SF1	1219	3.58107	0.0215962
CCDC183	coiled-coil domain containing 183 [Source:HGNC Symbol;Acc:HGNC:28236]	1716	1.77277	3.9015e-12
AP003680.1	novel transcript, antisense to PAK1	3660	-1.49298	0.00145726
GGNBP1	gametogenetin binding protein 1 (pseudogene) [Source:HGNC Symbol;Acc:HGNC:19427]	960	-2.55725	0.0497981
TEK	TEK receptor tyrosine kinase [Source:HGNC Symbol;Acc:HGNC:11724]	4683	4.34964	0.00143267
AL358072.1	novel transcript	575	-2.55725	0.0497981
AC009139.1	novel transcript, antisense to ADAMTS18	1178	2.19764	0.0265084
AL139805.1	T-cell activation leucine repeat-rich protein (TA-LRRP) pseudogene	2433	-2.14221	0.0305625
AKAP17BP	A-kinase anchoring protein 17B, pseudogene [Source:HGNC Symbol;Acc:HGNC:38514]	2719	2.83507	0.0238051
AP001120.2	novel transcript	296	-3.2971	0.0420446
BTK	Bruton tyrosine kinase [Source:HGNC Symbol;Acc:HGNC:1133]	2767	2.69068	0.000290429
MRPS18AP1	mitochondrial ribosomal protein S18A pseudogene 1 [Source:HGNC Symbol;Acc:HGNC:29740]	589	-2.14221	0.0305625
AP003071.5	novel protein, TPCN2 - SMIM38 readthrough	4622	3.58072	4.37163e-10
AC007106.1	novel transcript	3482	1.77183	0.000125046
ABI3	ABI family member 3 [Source:HGNC Symbol;Acc:HGNC:29859]	1629	-3.14221	0.0076401
NCMAP-DT	NCMAP divergent transcript [Source:HGNC Symbol;Acc:HGNC:54327]	1445	3.61987	0.0193898
AP002851.1	novel transcript	2130	3.83507	0.010139
AC021072.1	novel protein	835	-3.29421	0.0423274
AL160394.2	TEC	724	-2.55725	0.0497981
AL353151.2	novel transcript, antisense to AK3	1568	4.19764	0.00273009
AC021321.1	novel transcript	1113	-1.89829	0.00367513
LINC01602	long intergenic non-protein coding RNA 1602 [Source:HGNC Symbol;Acc:HGNC:51634]	2306	-1.38732	0.0332987
AC008982.1	novel protein	963	4.48189	0.000776428
AC021188.1	novel transcript	740	4.0651	0.004567
PTPRCAP	protein tyrosine phosphatase receptor type C associated protein [Source:HGNC Symbol;Acc:HGNC:9667]	907	1.50299	0.0196977
CA14	carbonic anhydrase 14 [Source:HGNC Symbol;Acc:HGNC:1372]	1788	-1.85208	0.00428869
RNF157-AS1	RNF157 antisense RNA 1 [Source:HGNC Symbol;Acc:HGNC:44127]	2542	-1.22957	0.000151519
STPG2	sperm tail PG-rich repeat containing 2 [Source:HGNC Symbol;Acc:HGNC:28712]	1892	-3.55725	0.0217536
SPON2	spondin 2 [Source:HGNC Symbol;Acc:HGNC:11253]	1802	-1.48686	0.0121824
HSD17B8	hydroxysteroid 17-beta dehydrogenase 8 [Source:HGNC Symbol;Acc:HGNC:3554]	977	-1.04443	1.11046e-14
MYLK3	myosin light chain kinase 3 [Source:HGNC Symbol;Acc:HGNC:29826]	8033	1.24531	0.035993
AL049629.2	novel protein	572	1.70741	9.04672e-08
C1orf194	chromosome 1 open reading frame 194 [Source:HGNC Symbol;Acc:HGNC:32331]	655	3.83507	0.010139
KCNIP2-AS1	KCNIP2 antisense RNA 1 [Source:HGNC Symbol;Acc:HGNC:48680]	1234	1.83507	0.00258286
PACRG	parkin coregulated [Source:HGNC Symbol;Acc:HGNC:19152]	1619	-1.73782	0.00970101
AC008581.1	novel transcript	385	2.78113	0.00118159
ASPG	asparaginase [Source:HGNC Symbol;Acc:HGNC:20123]	4831	-3.97229	0.00589721
ZBP1	Z-DNA binding protein 1 [Source:HGNC Symbol;Acc:HGNC:16176]	2142	-3.29421	0.0423274
AMER2	APC membrane recruitment protein 2 [Source:HGNC Symbol;Acc:HGNC:26360]	3197	1.20829	0.00488712
AC097641.1	novel transcript	588	-4.69912	0.000220352
AL139385.1	novel transcript, antisense to CARKD	3272	-1.84195	0.0303376
AC006486.1	novel protein	634	2.61577	7.54304e-75
PLK2	polo like kinase 2 [Source:HGNC Symbol;Acc:HGNC:19699]	2786	1.16522	2.04944e-08
GSTT2B	glutathione S-transferase theta 2B (gene/pseudogene) [Source:HGNC Symbol;Acc:HGNC:33437]	1108	-3.29421	0.0423274
H4C3	H4 clustered histone 3 [Source:HGNC Symbol;Acc:HGNC:4787]	405	2.83507	0.0238051
AC008735.2	novel transcript, antisense to U2AF2A	549	1.02771	0.00274298
ABALON	apoptotic BCL2L1-antisense long non-coding RNA [Source:HGNC Symbol;Acc:HGNC:49667]	1903	1.3493	0.016267
CRIM1-DT	CRIM1 divergent transcript [Source:HGNC Symbol;Acc:HGNC:54057]	366	1.40623	0.00564535
LINC01763	long intergenic non-protein coding RNA 1763 [Source:HGNC Symbol;Acc:HGNC:52554]	1547	1.61268	0.0374752
CSTF3-DT	CSTF3 divergent transcript [Source:HGNC Symbol;Acc:HGNC:27882]	3697	-1.51165	0.0178016
AC010719.1	novel transcript	747	-2.17392	0.000484283
MMP19	matrix metallopeptidase 19 [Source:HGNC Symbol;Acc:HGNC:7165]	3236	-3.21717	0.00565882
APOC1P1	apolipoprotein C1 pseudogene 1 [Source:HGNC Symbol;Acc:HGNC:608]	731	-1.97229	0.0176989
CATSPER2P1	cation channel sperm associated 2 pseudogene 1 [Source:HGNC Symbol;Acc:HGNC:31054]	1653	-1.46899	0.00195812
LRRC37A11P	leucine rich repeat containing 37 member A11, pseudogene [Source:HGNC Symbol;Acc:HGNC:43815]	3717	1.83507	0.0138751
AL663070.1	ribosomal protein S2 (RPS2) pseudogene	725	3.61508	0.0196525
TRIM60P18	tripartite motif containing 60 pseudogene 18 [Source:HGNC Symbol;Acc:HGNC:38490]	828	-4.10157	0.00364367
CPSF1P1	cleavage and polyadenylation specific factor 1 pseudogene 1 [Source:HGNC Symbol;Acc:HGNC:19251]	3730	1.41943	0.00103876
INE1	inactivation escape 1 [Source:HGNC Symbol;Acc:HGNC:6060]	945	-1.41975	0.00301778
AP000253.1	novel transcript	2233	1.06652	0.0271017
TTC6	tetratricopeptide repeat domain 6 [Source:HGNC Symbol;Acc:HGNC:19739]	5833	1.55823	0.002816
DFFBP1	DNA fragmentation factor subunit beta pseudogene 1 [Source:HGNC Symbol;Acc:HGNC:49815]	979	1.23816	0.0461046
AC135050.5	novel transcript	543	1.51314	0.0319343
SCAT1	S-phase cancer associated transcript 1 [Source:HGNC Symbol;Acc:HGNC:52930]	2246	2.61268	0.0450472
AL121820.3	uncharacterized LOC107984016 [Source:NCBI gene (formerly Entrezgene);Acc:107984016]	3016	-2.92682	0.00508275
FXYD7	FXYD domain containing ion transport regulator 7 [Source:HGNC Symbol;Acc:HGNC:4034]	636	2.61268	0.0450472
AC093827.4	Novel transcript, antisense to AFF1	2158	-1.60852	2.36019e-05
CYGB	cytoglobin [Source:HGNC Symbol;Acc:HGNC:16505]	815	-1.5877	0.0213228
FZD4-DT	FZD4 divergent transcript [Source:HGNC Symbol;Acc:HGNC:54219]	1299	-2.29421	0.0174068
SHLD2P1	shieldin complex subunit 2 pseudogene 1 [Source:HGNC Symbol;Acc:HGNC:31425]	3544	1.58734	0.00104502
LINC00471	long intergenic non-protein coding RNA 471 [Source:HGNC Symbol;Acc:HGNC:28668]	1313	-2.46826	0.000761643
EEF1DP3	eukaryotic translation elongation factor 1 delta pseudogene 3 [Source:HGNC Symbol;Acc:HGNC:30486]	782	-4.00615	0.005218
AC117498.1	novel transcript, antisense to ADCY6	713	-5.73676	6.71123e-08
AC008763.2	novel transcript	537	1.90487	0.00177006
DNAJC27-AS1	DNAJC27 antisense RNA 1 [Source:HGNC Symbol;Acc:HGNC:42943]	4869	-1.88302	0.0101579
CAVIN4	caveolae associated protein 4 [Source:HGNC Symbol;Acc:HGNC:33742]	3098	-4.9911	3.66459e-05
AC005329.1	novel transcript, antisense to NDUFS7	3571	-1.69639	2.66757e-07
AC000078.1	ribosomal protein L8 (RPL8) pseudogene	682	2.19764	0.0265084
LINC01189	long intergenic non-protein coding RNA 1189 [Source:HGNC Symbol;Acc:HGNC:49592]	3321	-3.29421	0.0423274
CSDC2	cold shock domain containing C2 [Source:HGNC Symbol;Acc:HGNC:30359]	2530	1.22935	0.000905008
AL133477.1	novel transcript, sense intronic to ZNF367	654	1.34964	0.041599
AC069234.3	novel transcript, antisense to UNC119B	569	5.66926	1.76271e-07
AC004453.2	tec	2153	2.61268	0.0450472
AC005614.2	novel transcript	461	4.96223	5.2483e-05
GGTA1P	glycoprotein alpha-galactosyltransferase 1, pseudogene [Source:HGNC Symbol;Acc:HGNC:4253]	3478	3.61268	0.000981842
HDAC4-AS1	HDAC4 antisense RNA 1 [Source:HGNC Symbol;Acc:HGNC:54064]	455	-1.55725	0.0445328
AC114744.2	novel transcript	572	-4.77964	0.000138645
CT47A11	cancer/testis antigen family 47 member A11 [Source:HGNC Symbol;Acc:HGNC:27397]	1294	-4.55725	0.000472437
ADRB1	adrenoceptor beta 1 [Source:HGNC Symbol;Acc:HGNC:285]	3039	1.32317	0.00709587
AC090617.10	novel transcript, antisense to DPH1	980	1.58809	0.0335818
AL161665.2	novel transcript	1304	-2.29421	0.0174068
AC127496.1	novel transcript, antisense to RPTOR	3133	2.44635	0.0015882
BX571846.1	novel transcript	553	-3.67273	0.000630415
BX284632.1	novel pseudogene	541	1.94381	0.00298443
HTATSF1P2	HIV-1 Tat specific factor 1 pseudogene 2 [Source:HGNC Symbol;Acc:HGNC:38586]	631	1.13	0.00181604
AL355802.3	novel transcript, antisense to POLR1C	545	1.53458	0.0204919
EBAG9P1	EBAG9 pseudogene 1 [Source:HGNC Symbol;Acc:HGNC:45233]	543	2.83507	0.0238051
AC007128.2	novel transcript, antisense to ICA1	557	3.78046	0.0120535
AC010401.1	novel transcript, antisense to ERCC4	4934	3.73037	0.0140533
CFHR1	complement factor H related 1 [Source:HGNC Symbol;Acc:HGNC:4888]	1271	2.16946	0.0154286
STAB1	stabilin 1 [Source:HGNC Symbol;Acc:HGNC:18628]	7928	-1.36666	0.0158442
AL390728.6	novel transcript	1246	-3.58346	0.0202291
PRSS50	serine protease 50 [Source:HGNC Symbol;Acc:HGNC:17910]	1332	-3.19191	0.000849017
AL589794.2	novel transcript, antisense to ASAH2B	1333	-3.29421	0.0423274
AL354833.1	uncharacterized LOC105370174 [Source:NCBI gene (formerly Entrezgene);Acc:105370174]	3599	-1.69833	0.0499248
AC020907.5	novel transcript	1936	-2.80011	0.0250704
LINC00663	long intergenic non-protein coding RNA 663 [Source:HGNC Symbol;Acc:HGNC:28609]	2546	-1.32805	0.00013526
AC011603.3	novel transcript, antisense to TUBA1B	2597	-4.55486	1.11688e-210
AC018809.3	novel protein	1949	1.11797	0.0134604
PTCHD4	patched domain containing 4 [Source:HGNC Symbol;Acc:HGNC:21345]	2850	4.01867	0.000999042
ACVRL1	activin A receptor like type 1 [Source:HGNC Symbol;Acc:HGNC:175]	4121	-1.88982	0.000107014
ZNF236-DT	ZNF236 divergent transcript [Source:HGNC Symbol;Acc:HGNC:53779]	1295	-1.21329	0.0144627
PCDHGA10	protocadherin gamma subfamily A, 10 [Source:HGNC Symbol;Acc:HGNC:8697]	4617	-4.45642	0.000781221
CBLN3	cerebellin 3 precursor [Source:HGNC Symbol;Acc:HGNC:20146]	2476	1.16522	0.0278391
DRC7	dynein regulatory complex subunit 7 [Source:HGNC Symbol;Acc:HGNC:25289]	2906	-3.55725	0.00117403
FOXC2	forkhead box C2 [Source:HGNC Symbol;Acc:HGNC:3801]	2900	1.00569	0.000794798
LINC01215	long intergenic non-protein coding RNA 1215 [Source:HGNC Symbol;Acc:HGNC:49651]	2592	-2.97229	0.0142817
SAP25	Sin3A associated protein 25 [Source:HGNC Symbol;Acc:HGNC:41908]	1111	2.45843	0.0281124
RGL4	ral guanine nucleotide dissociation stimulator like 4 [Source:HGNC Symbol;Acc:HGNC:31911]	2333	-2.31901	0.00215607
KNOP1P1	lysine rich nucleolar protein 1 pseudogene 1 [Source:HGNC Symbol;Acc:HGNC:48919]	989	3.34964	0.0389753
AC093227.3	novel transcript	1230	-3.98307	0.00567351
AC010422.7	novel transcript, antisense to WDR83	567	3.71925	0.0145311
NPB	neuropeptide B [Source:HGNC Symbol;Acc:HGNC:30099]	2154	1.46159	0.000164625
AC099548.2	family with sequence similarity 115, member C (FAM115C) pseudogene	2517	-1.14825	0.00448821
AC079841.2	novel transcript, antisense to STXBP5L	2046	-4.36048	0.00122568
SERPINC1	serpin family C member 1 [Source:HGNC Symbol;Acc:HGNC:775]	1594	4.61268	0.000402505
AC027801.1	novel transcript, antisense to TAC4	2100	3.77591	0.00017684
EIF4HP1	eukaryotic translation initiation factor 4H pseudogene 1 [Source:HGNC Symbol;Acc:HGNC:49035]	687	-3.70043	0.000124082
HOPX	HOP homeobox [Source:HGNC Symbol;Acc:HGNC:24961]	1672	-1.05029	0.00847212
PROZ	protein Z, vitamin K dependent plasma glycoprotein [Source:HGNC Symbol;Acc:HGNC:9460]	1563	2.61268	0.0450472
AC015971.1	novel transcript	1948	-3.79617	5.83668e-05
AC140725.1	novel transcript	1179	-4.02366	0.00489306
AC008985.1	TEC	2239	-3.77964	0.0112804
BMP2	bone morphogenetic protein 2 [Source:HGNC Symbol;Acc:HGNC:1069]	3545	-1.14221	0.0175386
LINC02527	long intergenic non-protein coding RNA 2527 [Source:HGNC Symbol;Acc:HGNC:53553]	1117	1.34964	0.041599
