# Supplementary material for: ZBTB38 suppresses prostate cancer cell proliferation and migration via directly promoting DKK1 expression
Source: Cell Death Dis. 2021 Oct 25;12(11):998. doi: 10.1038/s41419-021-04278-3 (PMC8546125; doi:10.1038/s41419-021-04278-3)
Supplement: Supplementary file 5 — Supplementary Table s2 [file 41419_2021_4278_MOESM5_ESM.xlsx]

## Sheet: s2
	Description	Exp. q-value	Sum PEP Score	Coverage2	# Peptides	# PSMs	# Unique Peptides	# Protein Groups	# AAs	MW [kDa]	calc. pI	Score Sequest HT	# Peptides Sequest HT
D6RHD5	Serum albumin OS=Homo sapiens OX=9606 GN=ALB PE=1 SV=1	0	29.736	15.0327	7	111	2	1	459	52	6.84	246.07	7
H6VRG1	Keratin 1 OS=Homo sapiens OX=9606 GN=KRT1 PE=3 SV=1	0	187.02	54.5736	36	71	32	1	645	66.1	8.12	245.61	36
P68371	Tubulin beta-4B chain OS=Homo sapiens OX=9606 GN=TUBB4B PE=1 SV=1	0	154.429	59.3258	24	63	1	1	445	49.8	4.89	229.51	24
P07437	Tubulin beta chain OS=Homo sapiens OX=9606 GN=TUBB PE=1 SV=2	0	163.393	59.4595	24	62	5	1	444	49.6	4.89	230.71	24
Q7Z406	Myosin-14 OS=Homo sapiens OX=9606 GN=MYH14 PE=1 SV=2	0	151.384	22.7068	39	56	22	1	1995	227.7	5.6	173.61	39
A0A384MEE3	Epididymis secretory sperm binding protein OS=Homo sapiens OX=9606 PE=2 SV=1	0	134.766	45.1685	20	51	1	1	445	49.9	4.89	188.7	20
ENSEMBL:ENSBTAP00000016242	(Bos taurus) similar to alpha-tubulin I isoform 1	0	131.143	59.4235	23	50	10	1	451	50.1	5.06	180.93	23
P04350	Tubulin beta-4A chain OS=Homo sapiens OX=9606 GN=TUBB4A PE=1 SV=2	0	114.724	51.1261	19	50	2	1	444	49.6	4.88	174.79	19
P78527	DNA-dependent protein kinase catalytic subunit OS=Homo sapiens OX=9606 GN=PRKDC PE=1 SV=3	0	117.247	14.0988	49	49	49	1	4128	468.8	7.12	124.26	49
A0A1W2PQM2	Tubulin alpha-1C chain OS=Homo sapiens OX=9606 GN=TUBA1C PE=1 SV=1	0	87.199	50.7692	14	36	3	1	325	36.6	8.21	137.64	14
A0A0S2Z4G4	Tropomyosin 3 isoform 1 (Fragment) OS=Homo sapiens OX=9606 GN=TPM3 PE=2 SV=1	0	111.571	63.3065	22	32	13	1	248	29	4.78	107.63	22
P68032	Actin, alpha cardiac muscle 1 OS=Homo sapiens OX=9606 GN=ACTC1 PE=1 SV=1	0	68.065	33.1565	16	32	1	1	377	42	5.39	94	16
D9YZV5	Tropomyosin 1 (Alpha) isoform 4 OS=Homo sapiens OX=9606 GN=TPM1 PE=3 SV=1	0	86.181	65.1408	20	26	5	1	284	32.9	4.78	90.35	20
G8JLA2	Myosin light polypeptide 6 OS=Homo sapiens OX=9606 GN=MYL6 PE=1 SV=1	0	58.805	80.2632	10	24	8	1	152	17.1	4.55	86.97	10
A0A0S2Z428	HCG2039812, isoform CRA_b (Fragment) OS=Homo sapiens OX=9606 GN=KRT6A PE=2 SV=1	0	51.236	30.4965	17	22	1	1	564	60	8	59.42	17
Q53G85	Elongation factor 1-alpha (Fragment) OS=Homo sapiens OX=9606 PE=2 SV=1	0	58.416	38.0952	13	22	13	1	462	50.1	9.01	77.61	13
Q6NVC0	SLC25A5 protein (Fragment) OS=Homo sapiens OX=9606 GN=SLC25A5 PE=2 SV=1	0	44.812	43.9628	15	22	5	1	323	35.3	9.82	61.94	15
Q9BUF5	Tubulin beta-6 chain OS=Homo sapiens OX=9606 GN=TUBB6 PE=1 SV=1	0	37.515	17.713	8	22	1	1	446	49.8	4.88	67.3	8
H7BYY1	Tropomyosin 1 (Alpha), isoform CRA_m OS=Homo sapiens OX=9606 GN=TPM1 PE=1 SV=1	0	64.939	52.8226	16	21	1	1	248	28.7	4.82	66.97	16
A0A024RD80	Heat shock protein 90kDa alpha (Cytosolic), class B member 1, isoform CRA_a OS=Homo sapiens OX=9606 GN=HSP90AB1 PE=3 SV=1	0	51.52	25.5525	15	20	8	1	724	83.2	5.03	64.83	15
A0A0G2JIW1	Heat shock 70 kDa protein 1B OS=Homo sapiens OX=9606 GN=HSPA1B PE=1 SV=1	0	42.907	24.2991	16	18	13	1	642	70.1	5.66	50.58	16
K7EM38	Actin, cytoplasmic 2 (Fragment) OS=Homo sapiens OX=9606 GN=ACTG1 PE=1 SV=1	0	46.721	62.406	8	17	1	1	133	14.5	5.27	53.63	8
A0A2R8Y5V9	Tropomyosin alpha-4 chain OS=Homo sapiens OX=9606 GN=TPM4 PE=1 SV=1	0	52.953	27.8226	10	16	2	1	248	28.6	4.7	52.85	10
A0A384N5Z8	Epididymis secretory sperm binding protein OS=Homo sapiens OX=9606 PE=2 SV=1	0	57.803	21.3579	13	16	12	1	707	76.1	9.44	60.29	13
B2RBR9	cDNA, FLJ95650, highly similar to Homo sapiens karyopherin (importin) beta 1 (KPNB1), mRNA OS=Homo sapiens OX=9606 PE=2 SV=1	0	40.097	18.8356	14	16	14	1	876	97.1	4.78	39.65	14
P13647	Keratin, type II cytoskeletal 5 OS=Homo sapiens OX=9606 GN=KRT5 PE=1 SV=3	0	35.829	18.6441	12	16	4	1	590	62.3	7.74	44.11	12
Q59EI9	ADP,ATP carrier protein, liver isoform T2 variant (Fragment) OS=Homo sapiens OX=9606 PE=2 SV=1	0	22.32	40.5573	13	16	1	1	323	35.4	9.85	35.92	13
P25705	ATP synthase subunit alpha, mitochondrial OS=Homo sapiens OX=9606 GN=ATP5F1A PE=1 SV=1	0	36.992	26.4014	13	15	13	1	553	59.7	9.13	42.26	13
Q04695	Keratin, type I cytoskeletal 17 OS=Homo sapiens OX=9606 GN=KRT17 PE=1 SV=2	0	31.498	19.9074	11	15	1	1	432	48.1	5.02	41.66	11
A8K4W0	40S ribosomal protein S3a OS=Homo sapiens OX=9606 GN=RPS3A PE=2 SV=1	0	33.931	45.8333	11	14	11	1	264	29.9	9.73	41.25	11
B2RAM6	cDNA, FLJ95005, highly similar to Homo sapiens kinesin family member 11 (KIF11), mRNA OS=Homo sapiens OX=9606 PE=2 SV=1	0	35.881	14.8674	14	14	14	1	1056	119.1	5.72	34.73	14
A0A0S2Z4Z9	Non-POU domain containing octamer-binding isoform 1 (Fragment) OS=Homo sapiens OX=9606 GN=NONO PE=2 SV=1	0	32.929	31.2102	12	13	11	1	471	54.2	8.95	37.46	12
A8K787	cDNA FLJ75273, highly similar to Homo sapiens solute carrier family 25 (mitochondrial carrier; adenine nucleotide translocator), member 4, mRNA OS=Homo sapiens OX=9606 PE=2 SV=1	0	17.973	36.9128	11	13	1	1	298	33.1	9.76	28.67	11
P05023	Sodium/potassium-transporting ATPase subunit alpha-1 OS=Homo sapiens OX=9606 GN=ATP1A1 PE=1 SV=1	0	30.442	16.0313	13	13	13	1	1023	112.8	5.49	36.5	13
Q00839	Heterogeneous nuclear ribonucleoprotein U OS=Homo sapiens OX=9606 GN=HNRNPU PE=1 SV=6	0	37.008	15.0303	10	13	10	1	825	90.5	6	35.37	10
Q14204	Cytoplasmic dynein 1 heavy chain 1 OS=Homo sapiens OX=9606 GN=DYNC1H1 PE=1 SV=5	0	33.129	3.68059	13	13	13	1	4646	532.1	6.4	28.63	13
A0A384ME17	Epididymis secretory sperm binding protein OS=Homo sapiens OX=9606 GN=TUFM PE=2 SV=1	0	30.306	29.2308	11	12	11	1	455	49.8	7.61	37.59	11
M0QYM7	Tubulin beta-4A chain (Fragment) OS=Homo sapiens OX=9606 GN=TUBB4A PE=1 SV=8	0	44.245	45	5	12	1	1	160	17.8	4.68	49.65	5
P06748	Nucleophosmin OS=Homo sapiens OX=9606 GN=NPM1 PE=1 SV=2	0	49.71	34.6939	7	12	7	1	294	32.6	4.78	56.36	7
P52272	Heterogeneous nuclear ribonucleoprotein M OS=Homo sapiens OX=9606 GN=HNRNPM PE=1 SV=3	0	30.428	19.1781	11	12	11	1	730	77.5	8.7	33.81	11
Q06830	Peroxiredoxin-1 OS=Homo sapiens OX=9606 GN=PRDX1 PE=1 SV=1	0	37.353	50.7538	9	12	8	1	199	22.1	8.13	42.51	9
A0A024R3T8	Poly [ADP-ribose] polymerase OS=Homo sapiens OX=9606 GN=PARP1 PE=4 SV=1	0	29.564	14.1026	11	11	11	1	1014	113	8.88	29.78	11
J3QRS3	Myosin regulatory light chain 12A OS=Homo sapiens OX=9606 GN=MYL12A PE=1 SV=1	0	40.26	50.8475	8	11	8	1	177	20.4	4.75	43.55	8
P15880	40S ribosomal protein S2 OS=Homo sapiens OX=9606 GN=RPS2 PE=1 SV=2	0	27.162	39.2491	10	11	10	1	293	31.3	10.24	29.4	10
P17987	T-complex protein 1 subunit alpha OS=Homo sapiens OX=9606 GN=TCP1 PE=1 SV=1	0	33.41	20.8633	10	11	10	1	556	60.3	6.11	32.08	10
Q59GY2	Ribosomal protein L4 variant (Fragment) OS=Homo sapiens OX=9606 PE=2 SV=1	0	28.79	20.4082	10	11	10	1	441	49	11.02	31	10
A2A3R6	40S ribosomal protein S6 OS=Homo sapiens OX=9606 GN=RPS6 PE=2 SV=1	0	33.359	28.1124	9	10	9	1	249	28.7	10.84	36.76	9
K9JA46	Epididymis luminal secretory protein 52 OS=Homo sapiens OX=9606 GN=EL52 PE=2 SV=1	0	26.844	12.2951	7	10	1	1	732	84.6	5.02	31.83	7
P07814	Bifunctional glutamate/proline--tRNA ligase OS=Homo sapiens OX=9606 GN=EPRS PE=1 SV=5	0	19.667	8.20106	10	10	10	1	1512	170.5	7.33	25.83	10
P27635	60S ribosomal protein L10 OS=Homo sapiens OX=9606 GN=RPL10 PE=1 SV=4	0	25.731	47.1963	9	10	9	1	214	24.6	10.08	29.71	9
Q14257	Reticulocalbin-2 OS=Homo sapiens OX=9606 GN=RCN2 PE=1 SV=1	0	38.69	33.123	7	10	7	1	317	36.9	4.4	37.81	7
V9HW31	ATP synthase subunit beta OS=Homo sapiens OX=9606 GN=HEL-S-271 PE=2 SV=1	0	32.857	24.7637	9	10	9	1	529	56.5	5.4	34.05	9
V9HW37	T-complex protein 1 subunit epsilon OS=Homo sapiens OX=9606 GN=HEL-S-69 PE=2 SV=1	0	27.285	21.2569	10	10	9	1	541	59.6	5.66	27.31	10
A0A024R4M0	40S ribosomal protein S9 OS=Homo sapiens OX=9606 GN=RPS9 PE=1 SV=1	0	13.976	28.866	7	9	7	1	194	22.6	10.65	20.02	7
A0A2R8YEA7	Actin, cytoplasmic 1 (Fragment) OS=Homo sapiens OX=9606 GN=ACTB PE=1 SV=1	0	31.872	75.1592	7	9	1	1	157	17.5	4.73	34.15	7
P62906	60S ribosomal protein L10a OS=Homo sapiens OX=9606 GN=RPL10A PE=1 SV=2	0	30.612	36.8664	7	9	7	1	217	24.8	9.94	26.05	7
Q9HBB3	60S ribosomal protein L6 OS=Homo sapiens OX=9606 PE=2 SV=1	0	30.144	27.3356	7	9	7	1	289	32.9	10.58	26.38	7
A0A075B6S2	Immunoglobulin kappa variable 2D-29 OS=Homo sapiens OX=9606 GN=IGKV2D-29 PE=3 SV=1	0	10.652	16.6667	3	8	2	1	120	13.1	7.12	21.93	3
A0A140VJT0	Serine/threonine-protein phosphatase 2A 55 kDa regulatory subunit B OS=Homo sapiens OX=9606 PE=2 SV=1	0	20.164	15.4362	6	8	6	1	447	51.7	6.2	24.31	6
G8JLB6	Heterogeneous nuclear ribonucleoprotein H OS=Homo sapiens OX=9606 GN=HNRNPH1 PE=1 SV=1	0	22.469	13.7712	5	8	3	1	472	51.2	6.8	25.85	5
O14929	Histone acetyltransferase type B catalytic subunit OS=Homo sapiens OX=9606 GN=HAT1 PE=1 SV=1	0	23.847	26.253	8	8	8	1	419	49.5	5.69	26.97	8
O43175	D-3-phosphoglycerate dehydrogenase OS=Homo sapiens OX=9606 GN=PHGDH PE=1 SV=4	0	23.258	20.4503	8	8	8	1	533	56.6	6.71	26.2	8
O95373	Importin-7 OS=Homo sapiens OX=9606 GN=IPO7 PE=1 SV=1	0	20.002	6.55106	6	8	5	1	1038	119.4	4.82	21.51	6
P12035	SWISS-PROT:P12035 Tax_Id=9606 Gene_Symbol=KRT3 Keratin, type II cytoskeletal 3	0	22.219	8.58506	7	8	0	1	629	64.5	6.48	24.26	7
P14649	Myosin light chain 6B OS=Homo sapiens OX=9606 GN=MYL6B PE=1 SV=1	0	27.542	46.1538	7	8	5	1	208	22.8	5.73	26.11	7
P19474	E3 ubiquitin-protein ligase TRIM21 OS=Homo sapiens OX=9606 GN=TRIM21 PE=1 SV=1	0	24.157	20.2105	7	8	7	1	475	54.1	6.38	26.6	7
P62280	40S ribosomal protein S11 OS=Homo sapiens OX=9606 GN=RPS11 PE=1 SV=3	0	17.25	45.5696	7	8	7	1	158	18.4	10.3	18.33	7
Q5T9A4	ATPase family AAA domain-containing protein 3B OS=Homo sapiens OX=9606 GN=ATAD3B PE=1 SV=1	0	21.342	13.5802	8	8	2	1	648	72.5	9.2	24.29	8
Q6GMX4	IGL@ protein OS=Homo sapiens OX=9606 GN=IGL@ PE=1 SV=1	0	20.747	28.8136	5	8	1	1	236	24.8	6.89	24.9	5
Q9NZI8	Insulin-like growth factor 2 mRNA-binding protein 1 OS=Homo sapiens OX=9606 GN=IGF2BP1 PE=1 SV=2	0	23.09	18.7175	8	8	8	1	577	63.4	9.2	20.77	8
A0A024R228	Heterogeneous nuclear ribonucleoprotein K, isoform CRA_d OS=Homo sapiens OX=9606 GN=HNRPK PE=4 SV=1	0	19.867	18.1425	7	7	7	1	463	51.2	5.64	22.29	7
A0A024R3X4	Epididymis secretory sperm binding protein OS=Homo sapiens OX=9606 GN=HSPD1 PE=2 SV=1	0	16.308	13.9616	7	7	7	1	573	61	5.87	20.76	7
A8K6A2	cDNA FLJ77317, highly similar to Homo sapiens retinoblastoma binding protein 7 (RBBP7), mRNA OS=Homo sapiens OX=9606 PE=2 SV=1	0	17.724	17.1765	7	7	7	1	425	47.8	5.08	21.5	7
A8K7N0	cDNA FLJ75556, highly similar to Homo sapiens ribosomal protein L14, mRNA OS=Homo sapiens OX=9606 PE=2 SV=1	0	17.227	31.6514	6	7	6	1	218	23.6	10.84	17.22	6
B5BUE6	ATP-dependent RNA helicase DDX5 (Fragment) OS=Homo sapiens OX=9606 GN=DDX5 PE=2 SV=1	0	13.098	11.4007	7	7	3	1	614	69.1	8.92	15.88	7
H0Y2W2	ATPase family AAA domain-containing protein 3A (Fragment) OS=Homo sapiens OX=9606 GN=ATAD3A PE=1 SV=1	0	19.864	13.1119	7	7	1	1	572	64.3	9.44	21.71	7
P50402	Emerin OS=Homo sapiens OX=9606 GN=EMD PE=1 SV=1	0	26.818	36.2205	7	7	7	1	254	29	5.5	23.26	7
Q59H77	T-complex protein 1 subunit gamma (Fragment) OS=Homo sapiens OX=9606 PE=2 SV=1	0	12.286	13.8648	7	7	7	1	577	63.5	6.43	15.85	7
Q96P70	Importin-9 OS=Homo sapiens OX=9606 GN=IPO9 PE=1 SV=3	0	19.186	5.57157	5	7	5	1	1041	115.9	4.81	19.29	5
A0A5E4	Uncharacterized protein OS=Homo sapiens OX=9606 PE=2 SV=1	0	20.498	28.9362	5	6	1	1	235	24.7	5.94	21.2	5
B3KP90	cDNA FLJ31447 fis, clone NT2NE2000913, highly similar to Protein phosphatase 2C isoform beta OS=Homo sapiens OX=9606 PE=2 SV=1	0	19.77	15.8664	5	6	5	1	479	52.7	5.05	21.18	5
M0QYS1	60S ribosomal protein L13a (Fragment) OS=Homo sapiens OX=9606 GN=RPL13A PE=1 SV=2	0	9.372	26.1905	6	6	6	1	210	24.2	10.86	7.54	6
O14654	Insulin receptor substrate 4 OS=Homo sapiens OX=9606 GN=IRS4 PE=1 SV=1	0	12.015	4.85282	6	6	6	1	1257	133.7	8.44	9.95	6
P11940	Polyadenylate-binding protein 1 OS=Homo sapiens OX=9606 GN=PABPC1 PE=1 SV=2	0	18.893	10.8491	5	6	4	1	636	70.6	9.5	17.66	5
P13639	Elongation factor 2 OS=Homo sapiens OX=9606 GN=EEF2 PE=1 SV=4	0	13.81	9.44056	6	6	5	1	858	95.3	6.83	15.96	6
P27348	14-3-3 protein theta OS=Homo sapiens OX=9606 GN=YWHAQ PE=1 SV=1	0	6.971	25.7143	5	6	3	1	245	27.7	4.78	10.83	5
P27708	CAD protein OS=Homo sapiens OX=9606 GN=CAD PE=1 SV=3	0	11.198	2.5618	6	6	6	1	2225	242.8	6.46	13.97	6
P52597	Heterogeneous nuclear ribonucleoprotein F OS=Homo sapiens OX=9606 GN=HNRNPF PE=1 SV=3	0	15.537	14.4578	4	6	2	1	415	45.6	5.58	18.25	4
P55786	Puromycin-sensitive aminopeptidase OS=Homo sapiens OX=9606 GN=NPEPPS PE=1 SV=2	0	17.712	7.18172	5	6	5	1	919	103.2	5.72	15.79	5
P60866	40S ribosomal protein S20 OS=Homo sapiens OX=9606 GN=RPS20 PE=1 SV=1	0	11.373	28.5714	4	6	4	1	119	13.4	9.94	16.63	4
P62244	40S ribosomal protein S15a OS=Homo sapiens OX=9606 GN=RPS15A PE=1 SV=2	0	12.427	45.3846	6	6	6	1	130	14.8	10.13	16.74	6
P62249	40S ribosomal protein S16 OS=Homo sapiens OX=9606 GN=RPS16 PE=1 SV=2	0	5.363	24.6575	4	6	4	1	146	16.4	10.21	13.57	4
Q562L9	Actin-like protein (Fragment) OS=Homo sapiens OX=9606 GN=ACT PE=4 SV=1	0	21.913	53.3981	3	6	1	1	103	11.5	6.52	20.46	3
Q59FI4	Importin 4 variant (Fragment) OS=Homo sapiens OX=9606 PE=2 SV=1	0	14.634	5.45886	6	6	6	1	1264	138.1	5.25	14.35	6
Q9NR30	Nucleolar RNA helicase 2 OS=Homo sapiens OX=9606 GN=DDX21 PE=1 SV=5	0	15.501	10.2171	6	6	6	1	783	87.3	9.28	15.91	6
A6NHL2	Tubulin alpha chain-like 3 OS=Homo sapiens OX=9606 GN=TUBAL3 PE=1 SV=2	0	15.544	8.29596	4	5	1	1	446	49.9	6.05	15.84	4
B2R4R0	Histone H4 OS=Homo sapiens OX=9606 GN=HIST1H4L PE=2 SV=1	0	10.81	42.7184	4	5	4	1	103	11.4	11.36	14	4
E7EX29	14-3-3 protein zeta/delta (Fragment) OS=Homo sapiens OX=9606 GN=YWHAZ PE=1 SV=1	0	9.059	17.8862	4	5	2	1	246	28	4.92	12.54	4
F4ZW63	NF45 OS=Homo sapiens OX=9606 PE=2 SV=1	0	13.697	21.7949	5	5	5	1	390	43	5.34	16.65	5
O14980	Exportin-1 OS=Homo sapiens OX=9606 GN=XPO1 PE=1 SV=1	0	13.639	5.50887	4	5	4	1	1071	123.3	6.06	15.98	4
P04843	Dolichyl-diphosphooligosaccharide--protein glycosyltransferase subunit 1 OS=Homo sapiens OX=9606 GN=RPN1 PE=1 SV=1	0	10.95	8.89621	5	5	5	1	607	68.5	6.38	10.91	5
P27824	Calnexin OS=Homo sapiens OX=9606 GN=CANX PE=1 SV=2	0	16.108	6.58784	3	5	3	1	592	67.5	4.6	16.81	3
P36542	ATP synthase subunit gamma, mitochondrial OS=Homo sapiens OX=9606 GN=ATP5F1C PE=1 SV=1	0	9.374	17.4497	5	5	5	1	298	33	9.22	12.86	5
P49327	Fatty acid synthase OS=Homo sapiens OX=9606 GN=FASN PE=1 SV=3	0	8.603	3.14616	5	5	5	1	2511	273.3	6.44	8.49	5
P62750	60S ribosomal protein L23a OS=Homo sapiens OX=9606 GN=RPL23A PE=1 SV=1	0	10.598	35.2564	5	5	5	1	156	17.7	10.45	13.31	5
P62829	60S ribosomal protein L23 OS=Homo sapiens OX=9606 GN=RPL23 PE=1 SV=1	0	8.002	39.2857	5	5	5	1	140	14.9	10.51	11.4	5
Q00325	Phosphate carrier protein, mitochondrial OS=Homo sapiens OX=9606 GN=SLC25A3 PE=1 SV=2	0	7.856	11.8785	5	5	5	1	362	40.1	9.38	9.11	5
Q02978	Mitochondrial 2-oxoglutarate/malate carrier protein OS=Homo sapiens OX=9606 GN=SLC25A11 PE=1 SV=3	0	11.276	17.5159	5	5	5	1	314	34	9.91	10.88	5
Q08211	ATP-dependent RNA helicase A OS=Homo sapiens OX=9606 GN=DHX9 PE=1 SV=4	0	12.942	4.48819	5	5	5	1	1270	140.9	6.84	11.93	5
Q59F66	DEAD box polypeptide 17 isoform p82 variant (Fragment) OS=Homo sapiens OX=9606 PE=2 SV=1	0	9.244	6.78426	5	5	1	1	737	81	7.93	11.3	5
Q59G75	Isoleucyl-tRNA synthetase, cytoplasmic variant (Fragment) OS=Homo sapiens OX=9606 PE=2 SV=1	0	6.198	3.44019	5	5	5	1	1279	146.3	6.35	11.03	5
U6FSN9	Tyrosine-protein kinase receptor OS=Homo sapiens OX=9606 GN=Mprip-Ntrk1 fusion gene PE=2 SV=1	0	13.08	4.95868	5	5	5	1	1331	150.4	6.29	12.46	5
V9HW01	Epididymis secretory protein Li 310 OS=Homo sapiens OX=9606 GN=HEL-S-310 PE=2 SV=1	0	14.257	26.7516	4	5	4	1	157	17.8	11.25	14.58	4
A0A024RBB7	Nucleosome assembly protein 1-like 1, isoform CRA_a OS=Homo sapiens OX=9606 GN=NAP1L1 PE=3 SV=1	0	13.547	12.7877	4	4	3	1	391	45.3	4.46	9.47	4
A0A024RBE7	Thymopoietin, isoform CRA_c OS=Homo sapiens OX=9606 GN=TMPO PE=4 SV=1	0	8.346	12.1145	4	4	4	1	454	50.6	9.38	8.79	4
A0A0A6YYL6	Protein RPL17-C18orf32 OS=Homo sapiens OX=9606 GN=RPL17-C18orf32 PE=3 SV=1	0	10.323	15.3509	3	4	3	1	228	26.4	10.1	11.9	3
A0A0D9SF53	ATP-dependent RNA helicase DDX3X OS=Homo sapiens OX=9606 GN=DDX3X PE=1 SV=1	0	12.755	7.23056	4	4	3	1	733	81.4	8.07	11.49	4
A0A0S2Z3L2	ATPase Ca++ transporting cardiac muscle slow twitch 2 isoform 1 (Fragment) OS=Homo sapiens OX=9606 GN=ATP2A2 PE=2 SV=1	0	11.924	4.31862	4	4	4	1	1042	114.7	5.34	12.28	4
A0A2R8YD14	40S ribosomal protein S24 OS=Homo sapiens OX=9606 GN=RPS24 PE=1 SV=1	0	15.672	16.3636	3	4	3	1	165	19.2	10.98	13.67	3
A8K3C3	T-complex protein 1 subunit delta OS=Homo sapiens OX=9606 PE=2 SV=1	0	9.357	8.71985	4	4	3	1	539	57.9	7.83	8.93	4
A8K4Z4	60S acidic ribosomal protein P0 OS=Homo sapiens OX=9606 PE=2 SV=1	0	7.979	15.4574	4	4	4	1	317	34.2	5.97	10.3	4
B1AK88	Capping protein (Actin filament) muscle Z-line, beta, isoform CRA_d OS=Homo sapiens OX=9606 GN=CAPZB PE=1 SV=1	0	22.642	21.5947	3	4	3	1	301	33.8	6.43	17.99	3
E1NZA1	Peroxisome proliferator activated receptor interacting complex protein OS=Homo sapiens OX=9606 GN=PRIC295 PE=2 SV=1	0	7.387	1.83452	3	4	3	1	2671	292.6	7.43	7.65	3
E5KNY5	Leucine-rich PPR-motif containing OS=Homo sapiens OX=9606 GN=LRPPRC PE=4 SV=1	0	4.763	2.43902	4	4	4	1	1394	157.8	6.13	6.09	4
O60884	DnaJ homolog subfamily A member 2 OS=Homo sapiens OX=9606 GN=DNAJA2 PE=1 SV=1	0	12.769	17.4757	4	4	4	1	412	45.7	6.48	14.12	4
P12004	Proliferating cell nuclear antigen OS=Homo sapiens OX=9606 GN=PCNA PE=1 SV=1	0	9.094	13.41	3	4	3	1	261	28.8	4.69	10.28	3
P13010	X-ray repair cross-complementing protein 5 OS=Homo sapiens OX=9606 GN=XRCC5 PE=1 SV=3	0	8.147	6.14754	4	4	4	1	732	82.7	5.81	8.79	4
P17812	CTP synthase 1 OS=Homo sapiens OX=9606 GN=CTPS1 PE=1 SV=2	0	14.095	6.09137	3	4	3	1	591	66.6	6.46	12.13	3
P26641	Elongation factor 1-gamma OS=Homo sapiens OX=9606 GN=EEF1G PE=1 SV=3	0	8.401	9.15332	4	4	4	1	437	50.1	6.67	9.42	4
P31689	DnaJ homolog subfamily A member 1 OS=Homo sapiens OX=9606 GN=DNAJA1 PE=1 SV=2	0	10.069	8.56423	3	4	3	1	397	44.8	7.08	11.56	3
P32119	Peroxiredoxin-2 OS=Homo sapiens OX=9606 GN=PRDX2 PE=1 SV=5	0	5.777	20.7071	4	4	3	1	198	21.9	5.97	7.04	4
Q16891	MICOS complex subunit MIC60 OS=Homo sapiens OX=9606 GN=IMMT PE=1 SV=1	0	7.089	7.51979	4	4	4	1	758	83.6	6.48	8.15	4
A0A024R0H1	Solute carrier family 16 (Monocarboxylic acid transporters), member 1, isoform CRA_b OS=Homo sapiens OX=9606 GN=SLC16A1 PE=4 SV=1	0	10.84	8.2	3	3	3	1	500	53.9	8.66	13.6	3
A0A024RAZ7	Heterogeneous nuclear ribonucleoprotein A1, isoform CRA_b OS=Homo sapiens OX=9606 GN=HNRPA1 PE=4 SV=1	0	4.408	6.45161	2	3	2	1	372	38.7	9.13	8.32	2
A0A075B6F3	Dynein heavy chain 8, axonemal OS=Homo sapiens OX=9606 GN=DNAH8 PE=1 SV=2	0.002	1.33	0.467389	2	3	2	1	4707	538.3	6.13	0	2
A0A2P9AFH1	ABC transporter ATP-binding protein OS=Homo sapiens OX=9606 GN=BQ8482_111775 PE=4 SV=1	0.018	0.607	0.998336	1	3	1	1	601	65.1	9.04	1.72	1
A8K0T9	cDNA FLJ75422, highly similar to Homo sapiens capping protein (actin filament) muscle Z-line, alpha 1, mRNA OS=Homo sapiens OX=9606 PE=2 SV=1	0	12.141	15.035	3	3	2	1	286	32.9	5.69	10.77	3
A8KAP3	cDNA FLJ78483, highly similar to Homo sapiens elongation factor Tu GTP binding domain containing 2 (EFTUD2), mRNA OS=Homo sapiens OX=9606 PE=2 SV=1	0	3.734	4.01235	3	3	2	1	972	109.4	5.01	4.57	3
B2RDW1	Epididymis luminal protein 112 OS=Homo sapiens OX=9606 GN=RPS27A PE=2 SV=1	0	7.727	24.359	3	3	3	1	156	18	9.64	9.1	3
B3KM34	cDNA FLJ10132 fis, clone HEMBA1003046, highly similar to Mitochondrial-processing peptidase subunit beta, mitochondrial OS=Homo sapiens OX=9606 PE=2 SV=1	0	5.609	6.13497	3	3	3	1	489	54.4	6.83	7.3	3
B4DPD5	Ubiquitin thioesterase OS=Homo sapiens OX=9606 PE=2 SV=1	0	18	11.039	2	3	2	1	308	35.2	5.59	13.51	2
B4DYR8	cDNA FLJ56473, highly similar to Zinc finger and BTB domain-containing protein 38 OS=Homo sapiens OX=9606 PE=2 SV=1	0	12.423	3.51171	3	3	3	1	1196	134.2	8.03	11.6	3
D6REE5	Receptor of-activated protein C kinase 1 (Fragment) OS=Homo sapiens OX=9606 GN=RACK1 PE=1 SV=1	0	6.443	9.65732	3	3	3	1	321	34.9	6.83	6.97	3
D9HTE9	Plasma membrane citrate carrier OS=Homo sapiens OX=9606 GN=SLC25A1 PE=2 SV=1	0	9.927	11.0063	3	3	3	1	318	35	9.99	7.91	3
F4ZW66	NF110b OS=Homo sapiens OX=9606 PE=2 SV=1	0	6.815	3.11804	3	3	3	1	898	95.7	8.81	6.8	3
K7ELC2	40S ribosomal protein S15 OS=Homo sapiens OX=9606 GN=RPS15 PE=1 SV=1	0	5.235	28.9474	3	3	3	1	152	17.7	10.39	9.79	3
K7ES00	Histone H3.3 (Fragment) OS=Homo sapiens OX=9606 GN=H3F3B PE=1 SV=1	0	3.13	10.596	2	3	2	1	151	16.6	11.84	6.8	2
O95831	Apoptosis-inducing factor 1, mitochondrial OS=Homo sapiens OX=9606 GN=AIFM1 PE=1 SV=1	0	3.05	5.22023	3	3	3	1	613	66.9	8.95	4.43	3
P15924	Desmoplakin OS=Homo sapiens OX=9606 GN=DSP PE=1 SV=3	0	2.613	0.905608	3	3	3	1	2871	331.6	6.81	4.27	3
P18077	60S ribosomal protein L35a OS=Homo sapiens OX=9606 GN=RPL35A PE=1 SV=2	0	4.33	15.4545	3	3	3	1	110	12.5	11.06	5.21	3
P25398	40S ribosomal protein S12 OS=Homo sapiens OX=9606 GN=RPS12 PE=1 SV=3	0	3.447	17.4242	3	3	3	1	132	14.5	7.21	4.42	3
P42677	40S ribosomal protein S27 OS=Homo sapiens OX=9606 GN=RPS27 PE=1 SV=3	0	3.836	22.619	2	3	2	1	84	9.5	9.45	6.76	2
P61513	60S ribosomal protein L37a OS=Homo sapiens OX=9606 GN=RPL37A PE=1 SV=2	0	8.071	21.7391	2	3	2	1	92	10.3	10.43	7.16	2
P62081	40S ribosomal protein S7 OS=Homo sapiens OX=9606 GN=RPS7 PE=1 SV=1	0	7.44	23.7113	3	3	3	1	194	22.1	10.1	8.69	3
P62263	40S ribosomal protein S14 OS=Homo sapiens OX=9606 GN=RPS14 PE=1 SV=3	0	7.389	19.2053	3	3	3	1	151	16.3	10.05	9.34	3
Q2UVX4	SWISS-PROT:Q2UVX4 (Bos taurus) Complement C3 precursor	0	6.566	2.1059	3	3	3	1	1662	187.2	6.84	5.07	3
Q53GR7	Solute carrier family 25, member 13 (Citrin) variant (Fragment) OS=Homo sapiens OX=9606 PE=2 SV=1	0	8.408	6.22222	3	3	3	1	675	74.1	8.38	3.82	3
Q59GE4	Ribosomal protein S10 variant (Fragment) OS=Homo sapiens OX=9606 PE=4 SV=1	0	10.472	22.9885	3	3	3	1	174	19.8	9.91	11.28	3
Q6IB11	PGRMC1 protein OS=Homo sapiens OX=9606 GN=PGRMC1 PE=2 SV=1	0	11.397	23.5897	3	3	3	1	195	21.7	4.7	11.67	3
Q8IXI1	Mitochondrial Rho GTPase 2 OS=Homo sapiens OX=9606 GN=RHOT2 PE=1 SV=2	0	5.862	6.47249	3	3	2	1	618	68.1	5.86	4.78	3
Q9H4K7	Mitochondrial ribosome-associated GTPase 2 OS=Homo sapiens OX=9606 GN=MTG2 PE=1 SV=1	0	5.133	7.38916	3	3	3	1	406	43.9	9.45	7.76	3
Q9Y230	RuvB-like 2 OS=Homo sapiens OX=9606 GN=RUVBL2 PE=1 SV=3	0	4.101	6.47948	3	3	3	1	463	51.1	5.64	6.22	3
S6B2A1	IgG L chain OS=Homo sapiens OX=9606 PE=2 SV=1	0	6.467	14.6739	2	3	1	1	184	20.4	5.52	8.2	2
A0A024R9W5	HECT, UBA and WWE domain containing 1, isoform CRA_b OS=Homo sapiens OX=9606 GN=HUWE1 PE=4 SV=1	0	4.913	0.571559	2	2	2	1	4374	481.6	5.22	5.87	2
A0A024RAH8	RNA helicase OS=Homo sapiens OX=9606 GN=DDX18 PE=3 SV=1	0	4.883	3.58209	2	2	2	1	670	75.4	9.5	4.24	2
A0A024RDE5	Ras-GTPase activating protein SH3 domain-binding protein 2, isoform CRA_a OS=Homo sapiens OX=9606 GN=G3BP2 PE=4 SV=1	0	3.982	4.77178	2	2	2	1	482	54.1	5.55	2.95	2
A0A024RDF3	Heterogeneous nuclear ribonucleoprotein D (AU-rich element RNA binding protein 1, 37kDa), isoform CRA_d OS=Homo sapiens OX=9606 GN=HNRPD PE=4 SV=1	0	3.841	7.60563	2	2	2	1	355	38.4	7.81	2.34	2
A0A087WVQ6	Clathrin heavy chain OS=Homo sapiens OX=9606 GN=CLTC PE=1 SV=1	0	4.726	1.78678	2	2	2	1	1679	191.9	5.69	5.82	2
A0A2R8Y7H4	Ribose-phosphate pyrophosphokinase OS=Homo sapiens OX=9606 GN=PRPS1 PE=1 SV=1	0	3.086	6.85358	2	2	2	1	321	35.3	7.61	2.79	2
A0A2U9QGI0	NAP1L4/NUTM1D fusion protein OS=Homo sapiens OX=9606 GN=NAP1L4 PE=2 SV=1	0	4.822	2.4635	2	2	1	1	1096	118.8	5.15	5.54	2
A0A384MTR5	Epididymis secretory sperm binding protein OS=Homo sapiens OX=9606 PE=2 SV=1	0	4.833	6.35965	2	2	2	1	456	50.2	6.42	5.75	2
A3RJH1	ATP-dependent RNA helicase DDX1 OS=Homo sapiens OX=9606 GN=DDX1 PE=2 SV=1	0	7.866	5.40541	2	2	2	1	740	82.4	7.23	7.17	2
A4D0V4	Capping protein (Actin filament) muscle Z-line, alpha 2 OS=Homo sapiens OX=9606 GN=CAPZA2 PE=2 SV=1	0	3.887	6.29371	2	2	1	1	286	32.9	5.85	5.37	2
A8K3H8	cDNA FLJ77680, highly similar to Homo sapiens protein phosphatase 2 (formerly 2A), regulatory subunit A (PR 65), alpha isoform (PPP2R1A), mRNA OS=Homo sapiens OX=9606 PE=2 SV=1	0	3.889	3.05603	2	2	2	1	589	65.3	5.11	4.46	2
A8K401	Epididymis secretory sperm binding protein OS=Homo sapiens OX=9606 GN=PHB PE=2 SV=1	0	4.173	7.72059	2	2	2	1	272	29.8	5.76	5.31	2
A8K492	cDNA FLJ76789, highly similar to Homo sapiens methionine-tRNA synthetase (MARS), mRNA OS=Homo sapiens OX=9606 PE=2 SV=1	0	5.341	2.11111	2	2	2	1	900	101.1	6.16	3.96	2
A8K8U1	cDNA FLJ77762, highly similar to Homo sapiens cullin-associated and neddylation-dissociated 1 (CAND1), mRNA OS=Homo sapiens OX=9606 PE=2 SV=1	0	3.408	2.11382	2	2	2	1	1230	136.2	5.83	2.01	2
B2R7B5	cDNA, FLJ93365, highly similar to Homo sapiens KH domain containing, RNA binding, signal transduction associated 1 (KHDRBS1), mRNA OS=Homo sapiens OX=9606 PE=2 SV=1	0	4.896	6.32054	2	2	2	1	443	48.2	8.66	5.8	2
B2R8F9	cDNA, FLJ93879, highly similar to Homo sapiens testis specific, 10 (TSGA10), mRNA OS=Homo sapiens OX=9606 PE=2 SV=1	0.007	0.831	4.01146	1	2	1	1	698	81.4	5.9	0	1
B2R8Z8	cDNA, FLJ94136, highly similar to Homo sapiens synaptotagmin binding, cytoplasmic RNA interacting protein (SYNCRIP), mRNA OS=Homo sapiens OX=9606 PE=2 SV=1	0	5.166	3.37079	2	2	2	1	623	69.6	8.76	2.76	2
B2RBA6	DNA replication licensing factor MCM7 OS=Homo sapiens OX=9606 GN=MCM7 PE=2 SV=1	0	6.501	3.33797	2	2	2	1	719	81.2	6.46	6.61	2
B2RMV2	CYTSA protein OS=Homo sapiens OX=9606 GN=CYTSA PE=2 SV=1	0	6.844	2.41719	2	2	2	1	1117	124.5	5.76	6.43	2
B3KUY2	Prostaglandin E synthase 3 (Cytosolic), isoform CRA_c OS=Homo sapiens OX=9606 GN=PTGES3 PE=2 SV=1	0	1.718	10.303	2	2	2	1	165	19.4	4.97	0	2
B4DL07	cDNA FLJ53353, highly similar to ATP-binding cassette sub-family D member 3 OS=Homo sapiens OX=9606 PE=2 SV=1	0	7.128	4.5388	2	2	2	1	683	78.4	9.11	5.78	2
B5BUB5	Autoantigen La (Fragment) OS=Homo sapiens OX=9606 GN=SSB PE=2 SV=1	0	1.993	4.16667	2	2	2	1	408	46.8	7.12	0	2
B7Z809	cDNA FLJ56016, highly similar to C-1-tetrahydrofolate synthase, cytoplasmic OS=Homo sapiens OX=9606 PE=2 SV=1	0	6.129	2.45098	2	2	2	1	1020	110.4	8.56	6.11	2
D3DR22	Hydroxysteroid (17-beta) dehydrogenase 12, isoform CRA_a OS=Homo sapiens OX=9606 GN=HSD17B12 PE=3 SV=1	0	6.557	7.95455	2	2	2	1	352	38.8	9.48	6.18	2
E9PK25	Cofilin-1 OS=Homo sapiens OX=9606 GN=CFL1 PE=1 SV=1	0	4.362	12.2549	2	2	2	1	204	22.7	8.34	4.97	2
F5H423	Uncharacterized protein OS=Homo sapiens OX=9606 PE=3 SV=1	0	3.927	9.04762	2	2	1	1	210	23.3	8.6	4.08	2
H0Y368	Dolichol-phosphate mannosyltransferase subunit 1 (Fragment) OS=Homo sapiens OX=9606 GN=DPM1 PE=1 SV=1	0	5.11	7.79661	2	2	2	1	295	33.3	9.14	3.97	2
H0Y449	Nuclease-sensitive element-binding protein 1 (Fragment) OS=Homo sapiens OX=9606 GN=YBX1 PE=1 SV=1	0	2.528	4.0107	1	2	1	1	374	42	10.43	2.93	1
H3BS72	Very-long-chain (3R)-3-hydroxyacyl-CoA dehydratase OS=Homo sapiens OX=9606 GN=HACD3 PE=1 SV=1	0	4.874	7.25	2	2	2	1	400	47.1	8.85	6.44	2
H9STE0	Cytochrome c oxidase subunit 2 OS=Homo sapiens OX=9606 GN=COX2 PE=3 SV=1	0	2.073	7.35931	2	2	2	1	231	25.9	4.82	4.27	2
J3KPF3	4F2 cell-surface antigen heavy chain OS=Homo sapiens OX=9606 GN=SLC3A2 PE=1 SV=1	0	4.364	3.48653	2	2	2	1	631	68.1	5.05	4.82	2
J3KQE5	GTP-binding nuclear protein Ran (Fragment) OS=Homo sapiens OX=9606 GN=RAN PE=1 SV=1	0	6.328	10.6838	2	2	2	1	234	26.8	9.58	6.69	2
N0DVB2	Zinc finger DBF-type containing 2 vesion 1 OS=Homo sapiens OX=9606 GN=ZDBF2 PE=2 SV=1	0.025	0.593	0.254885	1	2	1	1	2354	265.5	6.16	1.67	1
O15397	Importin-8 OS=Homo sapiens OX=9606 GN=IPO8 PE=1 SV=2	0	3.934	1.92864	2	2	1	1	1037	119.9	5.16	5.75	2
O43143	Pre-mRNA-splicing factor ATP-dependent RNA helicase DHX15 OS=Homo sapiens OX=9606 GN=DHX15 PE=1 SV=2	0	5.907	3.01887	2	2	2	1	795	90.9	7.46	5.29	2
O75533	Splicing factor 3B subunit 1 OS=Homo sapiens OX=9606 GN=SF3B1 PE=1 SV=3	0	3.553	1.45706	2	2	2	1	1304	145.7	7.09	3.54	2
O94905	Erlin-2 OS=Homo sapiens OX=9606 GN=ERLIN2 PE=1 SV=1	0	5.602	6.19469	2	2	2	1	339	37.8	5.62	5.6	2
P14868	Aspartate--tRNA ligase, cytoplasmic OS=Homo sapiens OX=9606 GN=DARS PE=1 SV=2	0	4.996	4.19162	2	2	2	1	501	57.1	6.55	6.98	2
P18085	ADP-ribosylation factor 4 OS=Homo sapiens OX=9606 GN=ARF4 PE=1 SV=3	0	3.349	10	2	2	1	1	180	20.5	7.14	4.16	2
P21333	Filamin-A OS=Homo sapiens OX=9606 GN=FLNA PE=1 SV=4	0	4.064	1.43559	2	2	2	1	2647	280.6	6.06	6.97	2
P22695	Cytochrome b-c1 complex subunit 2, mitochondrial OS=Homo sapiens OX=9606 GN=UQCRC2 PE=1 SV=3	0	9.065	6.62252	2	2	2	1	453	48.4	8.63	6.66	2
P31040	Succinate dehydrogenase [ubiquinone] flavoprotein subunit, mitochondrial OS=Homo sapiens OX=9606 GN=SDHA PE=1 SV=2	0	5.652	3.76506	2	2	2	1	664	72.6	7.39	5.78	2
P32969	60S ribosomal protein L9 OS=Homo sapiens OX=9606 GN=RPL9 PE=1 SV=1	0	7.858	17.1875	2	2	2	1	192	21.9	9.95	6.93	2
P35268	60S ribosomal protein L22 OS=Homo sapiens OX=9606 GN=RPL22 PE=1 SV=2	0	4.645	18.75	2	2	2	1	128	14.8	9.19	5.28	2
P35613	Basigin OS=Homo sapiens OX=9606 GN=BSG PE=1 SV=2	0	6.076	7.79221	2	2	2	1	385	42.2	5.66	7.93	2
P38159	RNA-binding motif protein, X chromosome OS=Homo sapiens OX=9606 GN=RBMX PE=1 SV=3	0	4.905	5.37084	2	2	2	1	391	42.3	10.05	5.42	2
P40616	ADP-ribosylation factor-like protein 1 OS=Homo sapiens OX=9606 GN=ARL1 PE=1 SV=1	0	5.333	8.83978	1	2	1	1	181	20.4	5.72	6	1
P41250	Glycine--tRNA ligase OS=Homo sapiens OX=9606 GN=GARS PE=1 SV=3	0	6.648	4.60081	2	2	2	1	739	83.1	7.03	6.22	2
P42766	60S ribosomal protein L35 OS=Homo sapiens OX=9606 GN=RPL35 PE=1 SV=2	0	4.588	15.4472	2	2	2	1	123	14.5	11.05	5.79	2
P49458	Signal recognition particle 9 kDa protein OS=Homo sapiens OX=9606 GN=SRP9 PE=1 SV=2	0	4.029	22.093	2	2	2	1	86	10.1	7.97	4.06	2
P53618	Coatomer subunit beta OS=Homo sapiens OX=9606 GN=COPB1 PE=1 SV=3	0	4.796	2.72823	2	2	2	1	953	107.1	6.05	4.99	2
P54136	Arginine--tRNA ligase, cytoplasmic OS=Homo sapiens OX=9606 GN=RARS PE=1 SV=2	0	4.972	3.93939	2	2	2	1	660	75.3	6.68	5.55	2
P55060	Exportin-2 OS=Homo sapiens OX=9606 GN=CSE1L PE=1 SV=3	0	3.146	2.05973	2	2	2	1	971	110.3	5.77	3.75	2
P61254	60S ribosomal protein L26 OS=Homo sapiens OX=9606 GN=RPL26 PE=1 SV=1	0	3.48	12.4138	2	2	2	1	145	17.2	10.55	5.06	2
P62273	40S ribosomal protein S29 OS=Homo sapiens OX=9606 GN=RPS29 PE=1 SV=2	0	2.68	28.5714	2	2	2	1	56	6.7	10.13	4.1	2
Q15365	Poly(rC)-binding protein 1 OS=Homo sapiens OX=9606 GN=PCBP1 PE=1 SV=2	0	4.812	7.58427	2	2	2	1	356	37.5	7.09	5.6	2
Q59FI9	Ribosomal protein L12 variant (Fragment) OS=Homo sapiens OX=9606 PE=2 SV=1	0	6.462	12.6904	2	2	2	1	197	21.5	10.1	6.26	2
Q59HH3	Trifunctional purine biosynthetic protein adenosine-3 (Fragment) OS=Homo sapiens OX=9606 PE=2 SV=1	0	3.505	2.29446	2	2	2	1	1046	112.1	7.36	5.42	2
Q5VV42	Threonylcarbamoyladenosine tRNA methylthiotransferase OS=Homo sapiens OX=9606 GN=CDKAL1 PE=1 SV=1	0.001	1.528	4.31779	2	2	2	1	579	65.1	7.46	1.93	2
Q6IAX2	RPL21 protein OS=Homo sapiens OX=9606 GN=RPL21 PE=2 SV=1	0.003	1.029	5.625	1	2	1	1	160	18.6	10.49	3.78	1
Q6IQ30	Polyadenylate-binding protein OS=Homo sapiens OX=9606 GN=PABPC4 PE=2 SV=1	0	7.346	5.30303	2	2	1	1	660	72.3	9.35	6.38	2
Q7L2E3	ATP-dependent RNA helicase DHX30 OS=Homo sapiens OX=9606 GN=DHX30 PE=1 SV=1	0	6.399	2.01005	2	2	2	1	1194	133.9	8.78	3.62	2
Q96HS1	Serine/threonine-protein phosphatase PGAM5, mitochondrial OS=Homo sapiens OX=9606 GN=PGAM5 PE=1 SV=2	0	1.746	4.49827	2	2	2	1	289	32	8.68	4.2	2
Q9BQG0	Myb-binding protein 1A OS=Homo sapiens OX=9606 GN=MYBBP1A PE=1 SV=2	0	4.483	2.25904	2	2	2	1	1328	148.8	9.28	3.29	2
Q9H773	dCTP pyrophosphatase 1 OS=Homo sapiens OX=9606 GN=DCTPP1 PE=1 SV=1	0	4.405	15.8824	2	2	2	1	170	18.7	5.03	5.6	2
Q9P0K7	Ankycorbin OS=Homo sapiens OX=9606 GN=RAI14 PE=1 SV=2	0	3.116	2.14286	2	2	2	1	980	110	6.21	4.51	2
Q9Y3L5	Ras-related protein Rap-2c OS=Homo sapiens OX=9606 GN=RAP2C PE=1 SV=1	0	3.149	11.4754	2	2	1	1	183	20.7	4.94	3.89	2
Q9Y3U8	60S ribosomal protein L36 OS=Homo sapiens OX=9606 GN=RPL36 PE=1 SV=3	0	5.482	19.0476	2	2	2	1	105	12.2	11.59	5.46	2
V9HW98	Epididymis luminal protein 2 OS=Homo sapiens OX=9606 GN=HEL2 PE=1 SV=1	0	3.127	7.84314	2	2	1	1	255	29.2	4.74	4.49	2
V9HWP2	Epididymis luminal protein 35 OS=Homo sapiens OX=9606 GN=HEL-S-125m PE=2 SV=1	0	6.037	3.61146	2	2	1	1	803	92.4	4.84	6.72	2
A0A024QZN9	Voltage-dependent anion channel 2, isoform CRA_a OS=Homo sapiens OX=9606 GN=VDAC2 PE=4 SV=1	0	1.832	3.1348	1	1	1	1	319	34.5	7.99	2.14	1
A0A024R056	Guanine nucleotide binding protein (G protein), beta polypeptide 1, isoform CRA_a OS=Homo sapiens OX=9606 GN=GNB1 PE=2 SV=1	0.001	1.463	2.94118	1	1	1	1	340	37.4	6	1.62	1
A0A024R0H7	Testis tissue sperm-binding protein Li 44a OS=Homo sapiens OX=9606 GN=WDR77 PE=2 SV=1	0.003	0.926	2.04678	1	1	1	1	342	36.7	5.17	1.9	1
A0A024R0M6	Translocase of inner mitochondrial membrane 50 homolog (Yeast), isoform CRA_b OS=Homo sapiens OX=9606 GN=TIMM50 PE=4 SV=1	0	2.367	2.19298	1	1	1	1	456	50.4	9.42	2.26	1
A0A024R3R5	Lamin B receptor, isoform CRA_a OS=Homo sapiens OX=9606 GN=LBR PE=4 SV=1	0	4.181	2.43902	1	1	1	1	615	70.7	9.36	3.62	1
A0A024R3S3	Chaperone, ABC1 activity of bc1 complex like (S. pombe), isoform CRA_b OS=Homo sapiens OX=9606 GN=CABC1 PE=4 SV=1	0.003	1.07	1.5456	1	1	1	1	647	71.9	6.99	2.52	1
A0A024R3W7	Eukaryotic translation elongation factor 1 beta 2, isoform CRA_a OS=Homo sapiens OX=9606 GN=EEF1B2 PE=3 SV=1	0.007	0.791	4	1	1	1	1	225	24.7	4.67	1.67	1
A0A024R5X7	ClpX caseinolytic peptidase X homolog (E. coli), isoform CRA_a OS=Homo sapiens OX=9606 GN=CLPX PE=4 SV=1	0	2.319	2.21169	1	1	1	1	633	69.2	7.58	2.37	1
A0A024R6W2	Nudix (Nucleoside diphosphate linked moiety X)-type motif 21, isoform CRA_a OS=Homo sapiens OX=9606 GN=NUDT21 PE=4 SV=1	0.007	0.781	3.52423	1	1	1	1	227	26.2	8.82	0	1
A0A024R9B7	Cytochrome c oxidase subunit VIc, isoform CRA_a OS=Homo sapiens OX=9606 GN=COX6C PE=2 SV=1	0.003	1.109	9.33333	1	1	1	1	75	8.8	10.39	1.87	1
A0A024R9D3	Ribosomal protein L30, isoform CRA_b OS=Homo sapiens OX=9606 GN=RPL30 PE=3 SV=1	0	6.244	10.4348	1	1	1	1	115	12.8	9.63	5.03	1
A0A024R9W7	Transmembrane protein 33, isoform CRA_a OS=Homo sapiens OX=9606 GN=TMEM33 PE=4 SV=1	0	1.911	4.8583	1	1	1	1	247	28	9.7	2.96	1
A0A024RAC5	Epididymis secretory sperm binding protein OS=Homo sapiens OX=9606 GN=RCC2 PE=2 SV=1	0	2.835	2.87356	1	1	1	1	522	56	8.78	3.93	1
A0A024RAI1	ARP3 actin-related protein 3 homolog (Yeast), isoform CRA_a OS=Homo sapiens OX=9606 GN=ACTR3 PE=3 SV=1	0	2.865	2.63158	1	1	1	1	418	47.3	5.88	2.33	1
A0A024RB14	40S ribosomal protein S26 OS=Homo sapiens OX=9606 GN=RPS26 PE=3 SV=1	0	1.941	13.0435	1	1	1	1	115	13	11	2.95	1
A0A024RD93	Phosphoribosylaminoimidazole carboxylase, phosphoribosylaminoimidazole succinocarboxamide synthetase, isoform CRA_c OS=Homo sapiens OX=9606 GN=PAICS PE=3 SV=1	0	3.364	3.52941	1	1	1	1	425	47	7.23	3.51	1
A0A024RDA9	Exocyst complex component 1, isoform CRA_b OS=Homo sapiens OX=9606 GN=EXOC1 PE=4 SV=1	0.017	0.641	1.566	1	1	1	1	894	101.9	6.61	0	1
A0A024RDH8	Ribosomal protein L34, isoform CRA_a OS=Homo sapiens OX=9606 GN=RPL34 PE=4 SV=1	0.003	1.013	5.98291	1	1	1	1	117	13.3	11.47	2.1	1
A0A087WSZ2	Alpha-actinin-3 OS=Homo sapiens OX=9606 GN=ACTN3 PE=1 SV=1	0.025	0.593	1.27119	1	1	1	1	944	107.6	6.39	0	1
A0A087WUZ3	Spectrin beta chain OS=Homo sapiens OX=9606 GN=SPTBN1 PE=1 SV=1	0.007	0.867	0.46492	1	1	1	1	2366	274.7	5.57	2.01	1
A0A0K0PUV2	G-protein coupled receptor OS=Homo sapiens OX=9606 GN=FFAR3 PE=3 SV=1	0.007	0.772	7.80347	1	1	1	1	346	38.6	7.64	0	1
A0A0U1RRM4	Polypyrimidine tract-binding protein 1 OS=Homo sapiens OX=9606 GN=PTBP1 PE=1 SV=1	0.003	1.274	1.36054	1	1	1	1	588	62.4	9.1	2.04	1
A0A109NGN6	Proteasome subunit alpha type OS=Homo sapiens OX=9606 PE=2 SV=1	0.006	0.875	2.90456	1	1	1	1	241	26.4	4.79	1.8	1
A0A140VJL3	Hypoxanthine phosphoribosyltransferase OS=Homo sapiens OX=9606 PE=2 SV=1	0.008	0.729	5.04587	1	1	1	1	218	24.6	6.68	0	1
A0A140VJS0	Serine/threonine-protein phosphatase OS=Homo sapiens OX=9606 PE=2 SV=1	0	1.677	3.55987	1	1	1	1	309	35.6	5.43	2.21	1
A0A1L3A5U7	Glutaryl-CoA dehydrogenase OS=Homo sapiens OX=9606 GN=GCDH PE=2 SV=1	0	6.31	5.93607	1	1	1	1	438	48.1	8.06	5.9	1
A0A2P9AAA9	Putative oxidoreductase OS=Homo sapiens OX=9606 GN=BQ8482_100263 PE=4 SV=1	0.017	0.649	2.78481	1	1	1	1	395	43.1	9.16	0	1
A0A2P9APA0	Transcriptional regulator OS=Homo sapiens OX=9606 GN=BQ8482_330037 PE=4 SV=1	0.017	0.666	7.40741	1	1	1	1	162	18.2	6.6	2.42	1
A0A2R8YFB8	Ras-related protein Rab-15 OS=Homo sapiens OX=9606 GN=RAB15 PE=1 SV=1	0.007	0.737	4.47154	1	1	1	1	246	27.9	5.73	1.77	1
A0A2R8YG02	DNA mismatch repair protein OS=Homo sapiens OX=9606 GN=MSH2 PE=1 SV=1	0	2.743	1.49254	1	1	1	1	938	105	6.24	1.92	1
A0A384MDL3	Epididymis secretory sperm binding protein OS=Homo sapiens OX=9606 PE=2 SV=1	0	2.393	4.96894	1	1	1	1	161	17.9	6.1	2.74	1
A0A384MDR8	Epididymis secretory sperm binding protein OS=Homo sapiens OX=9606 PE=2 SV=1	0.008	0.728	2.22841	1	1	1	1	359	39.2	6.65	1.88	1
A0A384MR33	Epididymis secretory sperm binding protein OS=Homo sapiens OX=9606 GN=SMC1L1 PE=2 SV=1	0.017	0.659	0.81103	1	1	1	1	1233	143.1	7.64	1.99	1
A0A384N6C7	Epididymis secretory sperm binding protein OS=Homo sapiens OX=9606 PE=2 SV=1	0	5.041	5.43294	1	1	1	1	589	64	8.27	4.06	1
A6QL63	Ankyrin repeat and BTB/POZ domain-containing protein BTBD11 OS=Homo sapiens OX=9606 GN=BTBD11 PE=2 SV=3	0.003	0.931	2.08333	1	1	1	1	1104	120.8	6.83	0	1
A8K2M0	Proteasome (Prosome, macropain) 26S subunit, ATPase, 4, isoform CRA_b OS=Homo sapiens OX=9606 GN=PSMC4 PE=2 SV=1	0	3.856	4.78469	1	1	1	1	418	47.3	5.21	3.21	1
A8K4W2	cDNA FLJ78635, highly similar to Homo sapiens ATP synthase, H+ transporting, mitochondrial F0 complex, subunit b, isoform 1 (ATP5F1), transcript variant 1, mRNA OS=Homo sapiens OX=9606 PE=2 SV=1	0	3.131	5.85938	1	1	1	1	256	28.9	9.36	2.56	1
A8K521	DNA helicase OS=Homo sapiens OX=9606 PE=2 SV=1	0.003	1.211	1.77112	1	1	1	1	734	82.2	8.37	1.66	1
A8K5Y7	cDNA FLJ78655, highly similar to Homo sapiens exportin 5 (XPO5), mRNA OS=Homo sapiens OX=9606 PE=2 SV=1	0	2.87	0.830565	1	1	1	1	1204	136.2	5.9	2.15	1
A8K8U7	cDNA FLJ78640, highly similar to Homo sapiens TSPY-like 2 (TSPYL2), mRNA OS=Homo sapiens OX=9606 PE=2 SV=1	0.003	1.09	1.0101	1	1	1	1	693	79.4	4.58	1.92	1
A8K9A4	cDNA FLJ75154, highly similar to Homo sapiens heterogeneous nuclear ribonucleoprotein C (C1/C2), mRNA OS=Homo sapiens OX=9606 PE=2 SV=1	0	2.195	3.92157	1	1	1	1	306	33.6	5.14	2.27	1
A8KA19	cDNA FLJ75831, highly similar to Homo sapiens exportin, tRNA (nuclear export receptor for tRNAs) (XPOT), mRNA OS=Homo sapiens OX=9606 PE=2 SV=1	0.003	1.068	0.935551	1	1	1	1	962	109.8	5.39	2.05	1
A8MV81	HIG1 domain family member 1C OS=Homo sapiens OX=9606 GN=HIGD1C PE=3 SV=2	0	2.281	9.27835	1	1	1	1	97	11.1	9.7	2.38	1
A8QI98	DIS3 OS=Homo sapiens OX=9606 PE=2 SV=1	0.003	1.104	1.14823	1	1	1	1	958	109	7.14	2.05	1
B0I1S9	MYO1B variant protein OS=Homo sapiens OX=9606 GN=MYO1B PE=2 SV=1	0.003	1.22	2.11268	1	1	1	1	1136	131.9	9.38	0	1
B2R4D5	Actin-related protein 2/3 complex subunit 3 OS=Homo sapiens OX=9606 PE=2 SV=1	0	1.754	6.17978	1	1	1	1	178	20.5	8.59	2.28	1
B2R665	cDNA, FLJ92810, highly similar to Homo sapiens protein phosphatase 1G (formerly 2C), magnesium-dependent, gamma isoform (PPM1G), mRNA OS=Homo sapiens OX=9606 PE=2 SV=1	0.003	1.249	2.9304	1	1	1	1	546	59.2	4.36	2.3	1
B2R8R5	cDNA, FLJ94025, highly similar to Homo sapiens tripartite motif-containing 28 (TRIM28), mRNA OS=Homo sapiens OX=9606 PE=2 SV=1	0.001	1.522	0.958084	1	1	1	1	835	88.5	5.77	2.14	1
B2RAH5	cDNA, FLJ94919, highly similar to Homo sapiens protein phosphatase 1, regulatory (inhibitor) subunit 12A (PPP1R12A), mRNA OS=Homo sapiens OX=9606 PE=2 SV=1	0	3.355	1.45631	1	1	1	1	1030	115.3	5.43	2.48	1
B2RBE0	cDNA, FLJ95462, highly similar to Homo sapiens fatty-acid-Coenzyme A ligase, long-chain 3 (FACL3),mRNA OS=Homo sapiens OX=9606 PE=2 SV=1	0.003	1.175	2.08333	1	1	1	1	720	80.3	8.46	1.98	1
B2RDN3	Cytosolic Fe-S cluster assembly factor NUBP2 OS=Homo sapiens OX=9606 GN=NUBP2 PE=2 SV=1	0	2.743	5.53506	1	1	1	1	271	28.9	5.83	3.42	1
B2RE46	cDNA, FLJ96923, highly similar to Homo sapiens ribophorin II (RPN2), mRNA OS=Homo sapiens OX=9606 PE=2 SV=1	0	3.622	1.90174	1	1	1	1	631	69.3	5.78	3.28	1
B3KM36	cDNA FLJ10153 fis, clone HEMBA1003417, highly similar to BAG family molecular chaperone regulator 2 OS=Homo sapiens OX=9606 PE=2 SV=1	0	2.184	7.58294	1	1	1	1	211	23.7	6.7	2.98	1
B3KQF5	cDNA FLJ90381 fis, clone NT2RP2005035, highly similar to Calumenin OS=Homo sapiens OX=9606 PE=2 SV=1	0	1.909	2.53968	1	1	1	1	315	37	4.67	2.12	1
B3KY94	CDP-diacylglycerol--inositol 3-phosphatidyltransferase OS=Homo sapiens OX=9606 GN=CDIPT PE=1 SV=1	0.006	0.885	4.64135	1	1	1	1	237	25.9	8.22	2.16	1
B4DJ30	cDNA FLJ61290, highly similar to Neutral alpha-glucosidase AB OS=Homo sapiens OX=9606 PE=2 SV=1	0	3.284	1.70854	1	1	1	1	995	112.9	6.06	3.69	1
B4DJ38	cDNA FLJ56092, highly similar to Pentatricopeptide repeat protein 1 OS=Homo sapiens OX=9606 PE=2 SV=1	0	3.496	1.46862	1	1	1	1	749	84.1	8.57	3.13	1
B4DLN1	cDNA FLJ60124, highly similar to Mitochondrial dicarboxylate carrier OS=Homo sapiens OX=9606 PE=2 SV=1	0.002	1.352	1.80995	1	1	1	1	442	48.1	9.52	2.12	1
B4DX78	cDNA FLJ55484, highly similar to ATP-dependent RNA helicase DDX39 OS=Homo sapiens OX=9606 PE=2 SV=1	0	2.054	2.12766	1	1	1	1	470	53.7	5.9	2.05	1
B4DZF2	cDNA FLJ59571, highly similar to Eukaryotic translation initiation factor 4gamma 2 OS=Homo sapiens OX=9606 PE=2 SV=1	0.007	0.791	2.04082	1	1	1	1	980	110.2	7.94	0	1
B4E290	cDNA FLJ50039, highly similar to Homo sapiens solute carrier family 25, member 24, transcript variant 1, mRNA OS=Homo sapiens OX=9606 PE=2 SV=1	0	4.9	3.3543	1	1	1	1	477	53.3	6.61	2.92	1
B5BU61	Histone deacetylase OS=Homo sapiens OX=9606 GN=HDAC1 PE=2 SV=1	0	2.016	1.86722	1	1	1	1	482	55	5.48	2.04	1
B7Z4C8	cDNA FLJ57527, highly similar to 60S ribosomal protein L31 OS=Homo sapiens OX=9606 GN=RPL31 PE=1 SV=1	0	2.353	6.92308	1	1	1	1	130	15.1	10.37	2.33	1
B9EG90	Topoisomerase (DNA) I OS=Homo sapiens OX=9606 GN=TOP1 PE=2 SV=1	0.003	0.949	1.56863	1	1	1	1	765	90.6	9.31	2.11	1
C9IZQ1	Translocon-associated protein subunit alpha OS=Homo sapiens OX=9606 GN=SSR1 PE=1 SV=1	0.003	1.155	2.68456	1	1	1	1	298	33.9	4.69	1.85	1
D3WZ02	ATP synthase protein 8 (Fragment) OS=Homo sapiens OX=9606 PE=3 SV=1	0	2.672	29.7297	1	1	1	1	37	4.4	9.88	2.47	1
E9PB61	THO complex subunit 4 OS=Homo sapiens OX=9606 GN=ALYREF PE=1 SV=1	0	2.987	4.16667	1	1	1	1	264	27.5	11.05	2.22	1
F8W6H6	Unconventional myosin-Va OS=Homo sapiens OX=9606 GN=MYO5A PE=1 SV=2	0.007	0.799	0.32345	1	1	1	1	1855	215.2	8.51	1.78	1
H0YFD6	Trifunctional enzyme subunit alpha, mitochondrial OS=Homo sapiens OX=9606 GN=HADHA PE=1 SV=2	0	3.953	2.14646	1	1	1	1	792	86.3	9.1	3.31	1
H0YKD8	60S ribosomal protein L28 OS=Homo sapiens OX=9606 GN=RPL28 PE=1 SV=1	0.001	1.447	4.70588	1	1	1	1	170	19.1	11.46	2.48	1
H0YMF1	Aggrecan core protein OS=Homo sapiens OX=9606 GN=ACAN PE=1 SV=2	0.018	0.612	1.44081	1	1	1	1	2568	265.2	4.12	0	1
H3BNC9	Uncharacterized protein OS=Homo sapiens OX=9606 PE=3 SV=2	0	3.415	2.05479	1	1	1	1	584	64.5	8.78	4.11	1
H3BVG0	Nuclear pore complex protein Nup93 OS=Homo sapiens OX=9606 GN=NUP93 PE=1 SV=1	0.007	0.744	0.909091	1	1	1	1	880	99.5	5.73	0	1
H7C0C1	Uncharacterized protein (Fragment) OS=Homo sapiens OX=9606 PE=4 SV=2	0	2.704	4.54545	1	1	1	1	242	26.8	9.45	3.11	1
I3L504	Eukaryotic translation initiation factor 5A-1 OS=Homo sapiens OX=9606 GN=EIF5A PE=1 SV=1	0	2.19	6.45161	1	1	1	1	186	20.5	5.25	3.33	1
J3KPD9	NME1-NME2 readthrough OS=Homo sapiens OX=9606 GN=NME1-NME2 PE=1 SV=1	0	2.342	8.62944	1	1	1	1	197	22.4	9.54	3.23	1
J3KQ69	DNA replication licensing factor MCM3 OS=Homo sapiens OX=9606 GN=MCM3 PE=1 SV=2	0	1.69	0.977995	1	1	1	1	818	91.9	6.33	2.04	1
K7EJ20	Glutathione peroxidase OS=Homo sapiens OX=9606 GN=GPX4 PE=1 SV=3	0	2.173	4.54545	1	1	1	1	242	26.8	9.31	1.81	1
O00159	Unconventional myosin-Ic OS=Homo sapiens OX=9606 GN=MYO1C PE=1 SV=4	0	2.419	1.12888	1	1	1	1	1063	121.6	9.41	2.29	1
O00165	HCLS1-associated protein X-1 OS=Homo sapiens OX=9606 GN=HAX1 PE=1 SV=2	0	4.558	8.60215	1	1	1	1	279	31.6	4.92	4.32	1
O14556	Glyceraldehyde-3-phosphate dehydrogenase, testis-specific OS=Homo sapiens OX=9606 GN=GAPDHS PE=1 SV=2	0.007	0.859	1.71569	1	1	1	1	408	44.5	8.19	1.87	1
O15260	Surfeit locus protein 4 OS=Homo sapiens OX=9606 GN=SURF4 PE=1 SV=3	0.006	0.911	3.71747	1	1	1	1	269	30.4	7.78	1.83	1
O75489	NADH dehydrogenase [ubiquinone] iron-sulfur protein 3, mitochondrial OS=Homo sapiens OX=9606 GN=NDUFS3 PE=1 SV=1	0	2.722	4.16667	1	1	1	1	264	30.2	7.5	2.5	1
O75592	E3 ubiquitin-protein ligase MYCBP2 OS=Homo sapiens OX=9606 GN=MYCBP2 PE=1 SV=4	0.003	0.932	0.277897	1	1	1	1	4678	513.3	7.02	0	1
O75643	U5 small nuclear ribonucleoprotein 200 kDa helicase OS=Homo sapiens OX=9606 GN=SNRNP200 PE=1 SV=2	0	5.676	0.983146	1	1	1	1	2136	244.4	6.06	4.54	1
O94788	Retinal dehydrogenase 2 OS=Homo sapiens OX=9606 GN=ALDH1A2 PE=1 SV=3	0.003	1.102	1.5444	1	1	1	1	518	56.7	6.05	1.88	1
P02662	SWISS-PROT:P02662 Alpha-S1-casein - Bos taurus (Bovine).	0	2.76	5.02513	1	1	1	1	199	23	4.94	2.23	1
P05387	60S acidic ribosomal protein P2 OS=Homo sapiens OX=9606 GN=RPLP2 PE=1 SV=1	0	5.628	13.913	1	1	1	1	115	11.7	4.54	4.75	1
P06733	Alpha-enolase OS=Homo sapiens OX=9606 GN=ENO1 PE=1 SV=2	0.002	1.353	2.07373	1	1	1	1	434	47.1	7.39	1.84	1
P07203	Glutathione peroxidase 1 OS=Homo sapiens OX=9606 GN=GPX1 PE=1 SV=4	0	2.107	4.4335	1	1	1	1	203	22.1	6.55	2.11	1
P07305	Histone H1.0 OS=Homo sapiens OX=9606 GN=H1F0 PE=1 SV=3	0.003	0.95	4.12371	1	1	1	1	194	20.9	10.84	1.62	1
P08574	Cytochrome c1, heme protein, mitochondrial OS=Homo sapiens OX=9606 GN=CYC1 PE=1 SV=3	0	1.812	3.69231	1	1	1	1	325	35.4	9	2.51	1
P19525	Interferon-induced, double-stranded RNA-activated protein kinase OS=Homo sapiens OX=9606 GN=EIF2AK2 PE=1 SV=2	0.001	1.405	2.17786	1	1	1	1	551	62.1	8.4	2.1	1
P20020	Plasma membrane calcium-transporting ATPase 1 OS=Homo sapiens OX=9606 GN=ATP2B1 PE=1 SV=4	0.003	1.057	0.983607	1	1	1	1	1220	134.6	5.91	0	1
P20700	Lamin-B1 OS=Homo sapiens OX=9606 GN=LMNB1 PE=1 SV=2	0	2.183	1.70648	1	1	1	1	586	66.4	5.16	2.31	1
P22314	Ubiquitin-like modifier-activating enzyme 1 OS=Homo sapiens OX=9606 GN=UBA1 PE=1 SV=3	0	2.079	1.22873	1	1	1	1	1058	117.8	5.76	2.2	1
P25490	Transcriptional repressor protein YY1 OS=Homo sapiens OX=9606 GN=YY1 PE=1 SV=2	0.016	0.692	1.93237	1	1	1	1	414	44.7	6.25	1.66	1
P38919	Eukaryotic initiation factor 4A-III OS=Homo sapiens OX=9606 GN=EIF4A3 PE=1 SV=4	0	2.271	2.43309	1	1	1	1	411	46.8	6.73	2.73	1
P41361	SWISS-PROT:P41361 (Bos taurus) Antithrombin-III precursor	0	3.409	2.58065	1	1	1	1	465	52.3	7.33	3.98	1
P42695	Condensin-2 complex subunit D3 OS=Homo sapiens OX=9606 GN=NCAPD3 PE=1 SV=2	0	3.287	0.934579	1	1	1	1	1498	168.8	7.5	2.26	1
P49593	Protein phosphatase 1F OS=Homo sapiens OX=9606 GN=PPM1F PE=1 SV=3	0	2.713	2.20264	1	1	1	1	454	49.8	5.1	2.85	1
P50990	T-complex protein 1 subunit theta OS=Homo sapiens OX=9606 GN=CCT8 PE=1 SV=4	0	2.318	1.82482	1	1	1	1	548	59.6	5.6	0	1
P51991	Heterogeneous nuclear ribonucleoprotein A3 OS=Homo sapiens OX=9606 GN=HNRNPA3 PE=1 SV=2	0	2.213	3.43915	1	1	1	1	378	39.6	9.01	2.46	1
P52701	DNA mismatch repair protein Msh6 OS=Homo sapiens OX=9606 GN=MSH6 PE=1 SV=2	0.016	0.685	0.882353	1	1	1	1	1360	152.7	6.9	0	1
P55084	Trifunctional enzyme subunit beta, mitochondrial OS=Homo sapiens OX=9606 GN=HADHB PE=1 SV=3	0	1.707	1.89873	1	1	1	1	474	51.3	9.41	2.07	1
P57740	Nuclear pore complex protein Nup107 OS=Homo sapiens OX=9606 GN=NUP107 PE=1 SV=1	0.001	1.488	1.72973	1	1	1	1	925	106.3	5.43	2.1	1
P61927	60S ribosomal protein L37 OS=Homo sapiens OX=9606 GN=RPL37 PE=1 SV=2	0.003	0.942	7.21649	1	1	1	1	97	11.1	11.74	0	1
P62140	Serine/threonine-protein phosphatase PP1-beta catalytic subunit OS=Homo sapiens OX=9606 GN=PPP1CB PE=1 SV=3	0.003	1.175	3.66972	1	1	1	1	327	37.2	6.19	0	1
P62304	Small nuclear ribonucleoprotein E OS=Homo sapiens OX=9606 GN=SNRPE PE=1 SV=1	0.003	1.285	11.9565	1	1	1	1	92	10.8	9.44	2.34	1
P62318	Small nuclear ribonucleoprotein Sm D3 OS=Homo sapiens OX=9606 GN=SNRPD3 PE=1 SV=1	0	2.162	7.14286	1	1	1	1	126	13.9	10.32	1.89	1
Q01081	Splicing factor U2AF 35 kDa subunit OS=Homo sapiens OX=9606 GN=U2AF1 PE=1 SV=3	0	4.045	5.83333	1	1	1	1	240	27.9	8.81	3.45	1
Q01844	RNA-binding protein EWS OS=Homo sapiens OX=9606 GN=EWSR1 PE=1 SV=1	0	4.557	2.28659	1	1	1	1	656	68.4	9.33	4.4	1
Q04760	Lactoylglutathione lyase OS=Homo sapiens OX=9606 GN=GLO1 PE=1 SV=4	0	1.723	10.8696	1	1	1	1	184	20.8	5.31	0	1
Q13045	Protein flightless-1 homolog OS=Homo sapiens OX=9606 GN=FLII PE=1 SV=2	0	2.112	1.89125	1	1	1	1	1269	144.7	6.05	3.22	1
Q14240	Eukaryotic initiation factor 4A-II OS=Homo sapiens OX=9606 GN=EIF4A2 PE=1 SV=2	0	2.286	2.457	1	1	1	1	407	46.4	5.48	2.42	1
Q15003	Condensin complex subunit 2 OS=Homo sapiens OX=9606 GN=NCAPH PE=1 SV=3	0	3.733	2.15924	1	1	1	1	741	82.5	5.06	3.26	1
Q15645	Pachytene checkpoint protein 2 homolog OS=Homo sapiens OX=9606 GN=TRIP13 PE=1 SV=2	0	3.317	3.24074	1	1	1	1	432	48.5	6.09	3.06	1
Q16629	Serine/arginine-rich splicing factor 7 OS=Homo sapiens OX=9606 GN=SRSF7 PE=1 SV=1	0	3.349	8.82353	1	1	1	1	238	27.4	11.82	2.9	1
Q16715	Pyruvate kinase (Fragment) OS=Homo sapiens OX=9606 PE=3 SV=1	0	2.745	1.87394	1	1	1	1	587	63.2	7.53	2.66	1
Q2F838	Eukaryotic translation elongation factor 1 gamma (Fragment) OS=Homo sapiens OX=9606 PE=2 SV=1	0	1.852	14.9425	1	1	1	1	87	9.6	6.77	2.79	1
Q53GT1	Kelch-like protein 22 OS=Homo sapiens OX=9606 GN=KLHL22 PE=1 SV=2	0	2.774	1.57729	1	1	1	1	634	71.6	5.49	2.68	1
Q53HV2	T-complex protein 1 subunit eta (Fragment) OS=Homo sapiens OX=9606 PE=2 SV=1	0.016	0.699	2.02578	1	1	1	1	543	59.3	7.65	2.01	1
Q549M8	CLE7 OS=Homo sapiens OX=9606 GN=C14orf166 PE=2 SV=1	0	2.689	4.09836	1	1	1	1	244	28.1	6.65	2.68	1
Q59EH3	Acid phosphatase 1 isoform c variant (Fragment) OS=Homo sapiens OX=9606 PE=2 SV=1	0.001	1.566	5.45455	1	1	1	1	165	18.7	7.88	2.24	1
Q59EJ5	Glutathione S-transferase (Fragment) OS=Homo sapiens OX=9606 PE=2 SV=1	0.001	1.429	7.35931	1	1	1	1	231	27.2	6.02	2.73	1
Q59ES3	Amino acid transporter (Fragment) OS=Homo sapiens OX=9606 PE=2 SV=1	0.003	0.971	1.82482	1	1	1	1	548	57.4	5.38	1.66	1
Q59GJ0	Eukaryotic translation initiation factor 4 gamma, 3 variant (Fragment) OS=Homo sapiens OX=9606 PE=2 SV=1	0	2.731	0.561798	1	1	1	1	1780	195.8	5.64	2.34	1
Q5HYL6	Uncharacterized protein DKFZp686E1899 OS=Homo sapiens OX=9606 GN=DKFZp686E1899 PE=2 SV=1	0	2.765	5.96591	1	1	1	1	352	39.5	5.19	2.29	1
Q5SRD1	Putative mitochondrial import inner membrane translocase subunit Tim23B OS=Homo sapiens OX=9606 GN=TIMM23B PE=5 SV=2	0	1.874	3.89105	1	1	1	1	257	28	9.39	2.13	1
Q5TDF0	Cancer-related nucleoside-triphosphatase OS=Homo sapiens OX=9606 GN=NTPCR PE=1 SV=1	0.003	1.281	4.82456	1	1	1	1	228	25.1	9.42	2.49	1
Q68E01	Integrator complex subunit 3 OS=Homo sapiens OX=9606 GN=INTS3 PE=1 SV=1	0	5.085	1.62991	1	1	1	1	1043	118	5.8	3.86	1
Q6P1M0	Long-chain fatty acid transport protein 4 OS=Homo sapiens OX=9606 GN=SLC27A4 PE=1 SV=1	0.003	1.031	1.39969	1	1	1	1	643	72	8.47	1.7	1
Q6ZQY3	Acidic amino acid decarboxylase GADL1 OS=Homo sapiens OX=9606 GN=GADL1 PE=1 SV=4	0.024	0.6	1.53551	1	1	1	1	521	59.2	6.37	0	1
Q86Y39	NADH dehydrogenase [ubiquinone] 1 alpha subcomplex subunit 11 OS=Homo sapiens OX=9606 GN=NDUFA11 PE=1 SV=3	0	1.914	7.80142	1	1	1	1	141	14.8	8.72	2.3	1
Q8NF17	FLJ00385 protein (Fragment) OS=Homo sapiens OX=9606 GN=FLJ00385 PE=1 SV=1	0.001	1.508	1.76817	1	1	1	1	509	56.1	7.59	2.46	1
Q8NF37	Lysophosphatidylcholine acyltransferase 1 OS=Homo sapiens OX=9606 GN=LPCAT1 PE=1 SV=2	0	2.562	2.80899	1	1	1	1	534	59.1	6.02	2.13	1
Q8NFF5	FAD synthase OS=Homo sapiens OX=9606 GN=FLAD1 PE=1 SV=1	0	2.99	3.06644	1	1	1	1	587	65.2	6.93	2.32	1
Q8TAQ5	Zinc finger protein 420 OS=Homo sapiens OX=9606 GN=ZNF420 PE=1 SV=1	0.016	0.712	3.92442	1	1	1	1	688	80.2	8.62	3.12	1
Q8TCJ2	Dolichyl-diphosphooligosaccharide--protein glycosyltransferase subunit STT3B OS=Homo sapiens OX=9606 GN=STT3B PE=1 SV=1	0.016	0.689	0.726392	1	1	1	1	826	93.6	8.91	0	1
Q8WUY1	Protein THEM6 OS=Homo sapiens OX=9606 GN=THEM6 PE=1 SV=2	0.001	1.443	3.84615	1	1	1	1	208	23.9	9.55	1.9	1
Q92522	Histone H1x OS=Homo sapiens OX=9606 GN=H1FX PE=1 SV=1	0	2.239	7.04225	1	1	1	1	213	22.5	10.76	3.07	1
Q92621	Nuclear pore complex protein Nup205 OS=Homo sapiens OX=9606 GN=NUP205 PE=1 SV=3	0	5.094	0.596421	1	1	1	1	2012	227.8	6.19	4	1
Q96AG4	Leucine-rich repeat-containing protein 59 OS=Homo sapiens OX=9606 GN=LRRC59 PE=1 SV=1	0.003	1.105	4.88599	1	1	1	1	307	34.9	9.57	0	1
Q96EY1	DnaJ homolog subfamily A member 3, mitochondrial OS=Homo sapiens OX=9606 GN=DNAJA3 PE=1 SV=2	0.007	0.795	2.5	1	1	1	1	480	52.5	9.26	1.8	1
Q96EY7	Pentatricopeptide repeat domain-containing protein 3, mitochondrial OS=Homo sapiens OX=9606 GN=PTCD3 PE=1 SV=3	0.003	1.031	2.32221	1	1	1	1	689	78.5	6.42	0	1
Q96IZ0	PRKC apoptosis WT1 regulator protein OS=Homo sapiens OX=9606 GN=PAWR PE=1 SV=1	0	3.503	3.23529	1	1	1	1	340	36.5	5.41	3.83	1
Q9BVP2	Guanine nucleotide-binding protein-like 3 OS=Homo sapiens OX=9606 GN=GNL3 PE=1 SV=2	0	1.983	2.00364	1	1	1	1	549	62	9.16	2.57	1
Q9BXW7	Haloacid dehalogenase-like hydrolase domain-containing 5 OS=Homo sapiens OX=9606 GN=HDHD5 PE=1 SV=1	0.017	0.636	3.07329	1	1	1	1	423	46.3	8.13	0	1
Q9BXW9	Fanconi anemia group D2 protein OS=Homo sapiens OX=9606 GN=FANCD2 PE=1 SV=2	0	1.904	0.964852	1	1	1	1	1451	164	5.88	2.14	1
Q9H3K6	BolA-like protein 2 OS=Homo sapiens OX=9606 GN=BOLA2 PE=1 SV=1	0	1.852	10.4651	1	1	1	1	86	10.1	6.52	2.02	1
Q9H857	5'-nucleotidase domain-containing protein 2 OS=Homo sapiens OX=9606 GN=NT5DC2 PE=1 SV=1	0	2.543	3.46154	1	1	1	1	520	60.7	6.77	2.52	1
Q9HCE5	N6-adenosine-methyltransferase non-catalytic subunit OS=Homo sapiens OX=9606 GN=METTL14 PE=1 SV=2	0	2.651	3.72807	1	1	1	1	456	52.1	6.21	3.44	1
Q9NS69	Mitochondrial import receptor subunit TOM22 homolog OS=Homo sapiens OX=9606 GN=TOMM22 PE=1 SV=3	0	2.149	7.74648	1	1	1	1	142	15.5	4.34	2.82	1
Q9NVH1	DnaJ homolog subfamily C member 11 OS=Homo sapiens OX=9606 GN=DNAJC11 PE=1 SV=2	0	2.168	3.57782	1	1	1	1	559	63.2	8.4	2.55	1
Q9P2D0	Inhibitor of Bruton tyrosine kinase OS=Homo sapiens OX=9606 GN=IBTK PE=1 SV=3	0.016	0.72	0.665188	1	1	1	1	1353	150.4	7.71	0	1
Q9UBB4	Ataxin-10 OS=Homo sapiens OX=9606 GN=ATXN10 PE=1 SV=1	0	2.724	2.10526	1	1	1	1	475	53.5	5.25	2.34	1
Q9UI26	Importin-11 OS=Homo sapiens OX=9606 GN=IPO11 PE=1 SV=1	0	2.312	1.94872	1	1	1	1	975	112.5	5.25	2.35	1
Q9ULX6	A-kinase anchor protein 8-like OS=Homo sapiens OX=9606 GN=AKAP8L PE=1 SV=4	0	1.739	4.48916	1	1	1	1	646	71.6	5.05	0	1
Q9Y3B4	Splicing factor 3B subunit 6 OS=Homo sapiens OX=9606 GN=SF3B6 PE=1 SV=1	0	2.54	9.6	1	1	1	1	125	14.6	9.38	2.73	1
Q9Y3I0	tRNA-splicing ligase RtcB homolog OS=Homo sapiens OX=9606 GN=RTCB PE=1 SV=1	0.003	1.265	2.37624	1	1	1	1	505	55.2	7.23	2.09	1
Q9Y3Y2	Chromatin target of PRMT1 protein OS=Homo sapiens OX=9606 GN=CHTOP PE=1 SV=2	0	3.865	5.24194	1	1	1	1	248	26.4	12.23	3.16	1
Q9Y3Z3	Deoxynucleoside triphosphate triphosphohydrolase SAMHD1 OS=Homo sapiens OX=9606 GN=SAMHD1 PE=1 SV=2	0	2.296	2.39617	1	1	1	1	626	72.2	7.14	2.68	1
Q9Y512	Sorting and assembly machinery component 50 homolog OS=Homo sapiens OX=9606 GN=SAMM50 PE=1 SV=3	0	2.364	2.1322	1	1	1	1	469	51.9	6.9	2.22	1
Q9Y6G9	Cytoplasmic dynein 1 light intermediate chain 1 OS=Homo sapiens OX=9606 GN=DYNC1LI1 PE=1 SV=3	0	2.609	2.29446	1	1	1	1	523	56.5	6.42	3.1	1
V9HWC2	Epididymis secretory sperm binding protein Li 67p OS=Homo sapiens OX=9606 GN=HEL-S-67p PE=2 SV=1	0.003	0.973	3.7037	1	1	1	1	189	19.9	6.79	1.6	1
