# Supplementary material for: ZBTB38 suppresses prostate cancer cell proliferation and migration via directly promoting DKK1 expression
Source: Cell Death Dis. 2021 Oct 25;12(11):998. doi: 10.1038/s41419-021-04278-3 (PMC8546125; doi:10.1038/s41419-021-04278-3)
Supplement: Supplementary file 6 — Supplementary Table s3 [file 41419_2021_4278_MOESM6_ESM.xlsx]

## Sheet: Sheet1
Supplementary Table s3 Sequences of siRNA
Name		Sequence (5′→3′)
siRNA	hs-DKK1-si-1	sense	CCAUGUGUAGACAACCUAAdTdT
		antisense	UUAGGUUGUCUACACAUGGdTdT
siRNA	hs-DKK1-si-2	sense	GGUCUGGAUCAAUAUAUAAdTdT
		antisense	UUAUAUAUUGAUCCAGACCdTdT
siRNA	hs-DKK1-si-3	sense	GAAUGGAGAUGGAGAAGUAdTdT
		antisense	UACUUCUCCAUCUCCAUUCdTdT
siRNA	hs-PRKDC-si-1	sense	GGACCUUCUUAUUAAGUUAdTdT
		antisense	UAACUUAAUAAGAAGGUCCdTdT
siRNA	hs-PRKDC-si-2	sense	GGCAUUACAGACAUCUUUAdTdT
		antisense	UAAAGAUGUCUGUAAUGCCdTdT
siRNA	hs-PRKDC-si-3	sense	CUAGUGAGAUGAUAAAUAAdTdT
		antisense	UUAUUUAUCAUCUCACUAGdTdT
	NC	sense	UUCUCCGAACGUGUCACGUdTdT
		antisense	ACGUGACACGUUCGGAGAAdTdT
